# Supplementary material for: Knowledge and personal values on fertility preservation procedures in Korean women
Source: PLoS One. 2025 Oct 24;20(10):e0331974. doi: 10.1371/journal.pone.0331974 (PMC12551875; doi:10.1371/journal.pone.0331974)
Supplement: S1 File — (XLSX) [file pone.0331974.s001.xlsx]

## Sheet: label
Do you provide consent?	1. Age	2. Residence area	3. Relationship status	4. Level of education	5. Household monthly income	6. Experience of childbearing	7. Familiarity with the term 'fertility preservation'	8. Familiarity with the term 'oocyte/embryo cryopreservation'	9. Have received fertility preservation	10. Desire of childbearing or receiving fertility preservation	11. Religion	12. All cancer treatments can reduce a cancer patient's chances of becoming pregnant or cause infertility	13. Most anticancer drugs are known to cause birth defects	14. Cancer patients who are not married or do not have a spouse can also choose fertility preservation procedure	15. All fertility preservation procedures should be performed before starting cancer treatment	16. When a cancer patient freezes embryos to preserve fertility, she will attempt to get pregnant through in vitro fertilization	17. Women who have frozen their eggs can use them whenever within the storage period	18. The success rate of pregnancy is the same for all types of fertility preservation procedure	19. All women who freeze their eggs or embryos can successfully become pregnant	20. Egg freezing and embryo freezing have the same probability of successful pregnancy	21. Receiving fertility preservation procedure does not necessarily mean that future pregnancies will be successful	22. There is fertility preservation procedure for children and adolescent cancer patients who have not yet had menarche	23. To freeze eggs, you must have your spouse's consent	24. How important is the pregnancy success rate when choosing your fertility preservation procedure?	25. How important are the side effects you may experience from fertility preservation procedure affect in your decision?	26. How important is the delay in cancer treatment in your decision?	27. How much does the probability of cancer recurrence due to fertility preservation procedure affect in your decision?	28. How important is the cost for undergoing fertility preservation in your decision?
Yes	30-40 years	Seoul	Single	High school or above (undergraduate/graduate school)	Less than 5.000.000 won (3.650 US dollars approximately)	No	Aware of the term ‘fertility preservation’ but unware of its meaning	Aware of the term 'oocyte/embryo cryopreservation' but unaware of its meaning	Never have received fertility preservation	Desire of childbearing and receiving fertility preservation	Christianity	Not Sure	Yes	Not Sure	Not Sure	Yes	Yes	Yes	Yes	Yes	Yes	Yes	Yes	Important	Important	Neutral	Neutral	Neutral
Yes	20-29 years	Daejeon	Single	High school or above (undergraduate/graduate school)	More than 5.000.000 won (3.650 US dollars approximately)	No	Never heard of the term fertility preservation	Aware of the term 'oocyte/embryo cryopreservation' but unaware of its meaning	Never have received fertility preservation	Desire of childbearing, but no interest in receiving fertility preservation	Other/Atheism	Not Sure	Yes	Yes	Not Sure	Yes	Yes	Not Sure	Not Sure	Not Sure	Yes	Not Sure	Yes	Important	Important	Important	Important	Important
Yes	20-29 years	Incheon	Single	High school or above (undergraduate/graduate school)	More than 5.000.000 won (3.650 US dollars approximately)	No	Never heard of the term fertility preservation	Aware of the term 'oocyte/embryo cryopreservation' and its meaning, but unable to explain to others	Never have received fertility preservation	No interest of childbearing or receiving fertility preservation	Catholicism	Not Sure	Not Sure	Yes	Not Sure	Not Sure	Yes	No	No	No	Yes	Not Sure	No	Very important	Very important	Neutral	Very important	Very important
Yes	30-40 years	Gyeonggi-do	Single	High school or above (undergraduate/graduate school)	More than 5.000.000 won (3.650 US dollars approximately)	No	Never heard of the term fertility preservation	Aware of the term 'oocyte/embryo cryopreservation' and its meaning, but unable to explain to others	Never have received fertility preservation	No interest of childbearing or receiving fertility preservation	Buddhism	Yes	Yes	Yes	Yes	Yes	Yes	No	No	No	Yes	No	No	Important	Important	Neutral	Important	Important
Yes	30-40 years	Gyeonggi-do	Single	High school or above (undergraduate/graduate school)	Less than 5.000.000 won (3.650 US dollars approximately)	No	Never heard of the term fertility preservation	Aware of the term 'oocyte/embryo cryopreservation' and its meaning, but unable to explain to others	Never have received fertility preservation	No interest of childbearing, but desire of receiving fertility preservation	Christianity	Not Sure	Yes	Not Sure	Not Sure	Not Sure	Yes	Not Sure	Not Sure	Not Sure	Not Sure	Not Sure	No	Neutral	Very important	Important	Very important	Very important
Yes	20-29 years	Seoul	Single	High school or above (undergraduate/graduate school)	Less than 5.000.000 won (3.650 US dollars approximately)	No	Aware of the term ‘fertility preservation’ but unware of its meaning	Aware of the term 'oocyte/embryo cryopreservation' and its meaning, but unable to explain to others	Never have received fertility preservation	Desire of childbearing, but no interest in receiving fertility preservation	Other/Atheism	Not Sure	Not Sure	Yes	Not Sure	Not Sure	Not Sure	No	No	Not Sure	Yes	Not Sure	Not Sure	Important	Very important	Not important	Very important	Very important
Yes	30-40 years	Gyeongsangbuk-do	Married/Partnered	High school or above (undergraduate/graduate school)	More than 5.000.000 won (3.650 US dollars approximately)	Yes	Aware of the term ‘fertility preservation’ but unware of its meaning	Aware of the term 'oocyte/embryo cryopreservation' and its meaning, but unable to explain to others	Never have received fertility preservation	Desire of childbearing, but no interest in receiving fertility preservation	Other/Atheism	No	No	No	No	No	No	No	No	No	No	No	No	Very important	Very important	Very important	Important	Neutral
Yes	30-40 years	Seoul	Single	High school or above (undergraduate/graduate school)	Less than 5.000.000 won (3.650 US dollars approximately)	No	Never heard of the term fertility preservation	Aware of the term 'oocyte/embryo cryopreservation' and its meaning, but unable to explain to others	Never have received fertility preservation	Desire of childbearing, but no interest in receiving fertility preservation	Catholicism	Yes	Not Sure	Not Sure	Not Sure	Not Sure	Yes	No	No	Not Sure	Yes	No	No	Important	Very important	Very important	Very important	Very important
Yes	20-29 years	Gyeonggi-do	Single	High school or above (undergraduate/graduate school)	Less than 5.000.000 won (3.650 US dollars approximately)	No	Never heard of the term fertility preservation	Aware of the term 'oocyte/embryo cryopreservation' but unaware of its meaning	Never have received fertility preservation	No interest of childbearing or receiving fertility preservation	Other/Atheism	Not Sure	Not Sure	Yes	Not Sure	Not Sure	Yes	No	Not Sure	Yes	Yes	Not Sure	Not Sure	Important	Very important	Very important	Very important	Very important
Yes	30-40 years	Gyeonggi-do	Married/Partnered	High school or above (undergraduate/graduate school)	Less than 5.000.000 won (3.650 US dollars approximately)	Yes	Aware of the term ‘fertility preservation’ but unware of its meaning	Aware of the term 'oocyte/embryo cryopreservation' and its meaning, but unable to explain to others	Never have received fertility preservation	Desire of childbearing, but no interest in receiving fertility preservation	Other/Atheism	Yes	Yes	Yes	Not Sure	Yes	Yes	Not Sure	No	No	Yes	Yes	Yes	Important	Very important	Very important	Very important	Very important
Yes	20-29 years	Seoul	Single	High school or above (undergraduate/graduate school)	More than 5.000.000 won (3.650 US dollars approximately)	No	Aware of the term ‘fertility preservation’ but unware of its meaning	Aware of the term 'oocyte/embryo cryopreservation' and its meaning, but unable to explain to others	Never have received fertility preservation	No interest of childbearing, but desire of receiving fertility preservation	Other/Atheism	Yes	Yes	Yes	Not Sure	Yes	No	No	No	No	Yes	Not Sure	Yes	Very important	Very important	Important	Very important	Very important
Yes	30-40 years	Seoul	Single	High school or above (undergraduate/graduate school)	Less than 5.000.000 won (3.650 US dollars approximately)	No	Never heard of the term fertility preservation	Aware of the term 'oocyte/embryo cryopreservation' and its meaning, but unable to explain to others	Never have received fertility preservation	No interest of childbearing or receiving fertility preservation	Buddhism	Not Sure	No	No	No	Yes	Yes	No	Not Sure	No	Yes	No	No	Important	Very important	Very important	Very important	Important
Yes	20-29 years	Gyeonggi-do	Single	High school or above (undergraduate/graduate school)	More than 5.000.000 won (3.650 US dollars approximately)	No	Never heard of the term fertility preservation	Aware of the term 'oocyte/embryo cryopreservation' and its meaning, but unable to explain to others	Never have received fertility preservation	No interest of childbearing or receiving fertility preservation	Other/Atheism	Yes	Yes	No	No	No	Yes	No	No	No	Yes	No	No	Important	Very important	Very important	Very important	Important
Yes	30-40 years	Chungcheongnam-do	Single	High school or above (undergraduate/graduate school)	Less than 5.000.000 won (3.650 US dollars approximately)	No	Aware of the term ‘fertility preservation’ but unware of its meaning	Aware of the term 'oocyte/embryo cryopreservation' and its meaning, but unable to explain to others	Never have received fertility preservation	No interest of childbearing or receiving fertility preservation	Other/Atheism	No	No	Yes	Not Sure	Not Sure	Yes	No	No	No	Yes	Not Sure	Not Sure	Very important	Very important	Very important	Very important	Very important
Yes	30-40 years	Daegu	Married/Partnered	High school or above (undergraduate/graduate school)	More than 5.000.000 won (3.650 US dollars approximately)	Yes	Never heard of the term fertility preservation	Aware of the term 'oocyte/embryo cryopreservation' but unaware of its meaning	Never have received fertility preservation	No interest of childbearing or receiving fertility preservation	Other/Atheism	No	Yes	Yes	Yes	Yes	No	No	No	No	Yes	No	No	Important	Important	Important	Neutral	Neutral
Yes	20-29 years	Gyeonggi-do	Single	High school or above (undergraduate/graduate school)	More than 5.000.000 won (3.650 US dollars approximately)	No	Never heard of the term fertility preservation	Never heard of the term 'oocyte/embryo cryopreservation'	Never have received fertility preservation	No interest of childbearing or receiving fertility preservation	Other/Atheism	Yes	Yes	Not Sure	Yes	Not Sure	Not Sure	Not Sure	Not Sure	Not Sure	Yes	Not Sure	Not Sure	Important	Important	Important	Important	Very important
Yes	30-40 years	Gyeonggi-do	Married/Partnered	High school or above (undergraduate/graduate school)	More than 5.000.000 won (3.650 US dollars approximately)	Yes	Aware of the term 'fertility preservation' and its meaning, but unable to explain to others	Aware of the term 'oocyte/embryo cryopreservation' and its meaning, but unable to explain to others	Never have received fertility preservation	No interest of childbearing, but desire of receiving fertility preservation	Other/Atheism	Yes	Yes	Yes	Yes	Yes	Yes	Not Sure	Not Sure	Not Sure	Yes	No	Yes	Important	Very important	Important	Very important	Very important
Yes	30-40 years	Gyeonggi-do	Married/Partnered	High school or above (undergraduate/graduate school)	More than 5.000.000 won (3.650 US dollars approximately)	No	Aware of the term 'fertility preservation' and its meaning, but unable to explain to others	Aware of the term 'oocyte/embryo cryopreservation', its meaning, and able to explain to others	Never have received fertility preservation	Desire of childbearing, but no interest in receiving fertility preservation	Other/Atheism	Yes	No	Yes	Yes	Yes	Yes	Yes	Yes	Yes	Yes	Yes	Yes	Important	Important	Neutral	Neutral	Important
Yes	20-29 years	Chungcheongbuk-do	Single	High school or above (undergraduate/graduate school)	Less than 5.000.000 won (3.650 US dollars approximately)	No	Never heard of the term fertility preservation	Aware of the term 'oocyte/embryo cryopreservation' but unaware of its meaning	Never have received fertility preservation	Desire of childbearing, but no interest in receiving fertility preservation	Other/Atheism	Yes	Yes	Not Sure	Not Sure	Not Sure	Yes	No	No	No	Yes	Not Sure	Yes	Important	Very important	Very important	Very important	Very important
Yes	30-40 years	Seoul	Single	High school or above (undergraduate/graduate school)	More than 5.000.000 won (3.650 US dollars approximately)	No	Aware of the term ‘fertility preservation’ but unware of its meaning	Aware of the term 'oocyte/embryo cryopreservation', its meaning, and able to explain to others	Never have received fertility preservation	Desire of childbearing, but no interest in receiving fertility preservation	Catholicism	No	Not Sure	Yes	Not Sure	Yes	Yes	No	No	No	Yes	No	No	Very important	Important	Very important	Very important	Important
Yes	30-40 years	Seoul	Married/Partnered	High school or above (undergraduate/graduate school)	More than 5.000.000 won (3.650 US dollars approximately)	Yes	Aware of the term ‘fertility preservation’ but unware of its meaning	Aware of the term 'oocyte/embryo cryopreservation' and its meaning, but unable to explain to others	Never have received fertility preservation	Desire of childbearing, but no interest in receiving fertility preservation	Other/Atheism	Not Sure	Yes	Yes	Not Sure	Not Sure	Yes	No	No	No	Yes	Not Sure	No	Very important	Important	Very important	Very important	Important
Yes	30-40 years	Gyeonggi-do	Married/Partnered	High school or above (undergraduate/graduate school)	Less than 5.000.000 won (3.650 US dollars approximately)	Yes	Never heard of the term fertility preservation	Aware of the term 'oocyte/embryo cryopreservation' and its meaning, but unable to explain to others	Never have received fertility preservation	No interest of childbearing or receiving fertility preservation	Other/Atheism	Yes	Yes	Yes	Yes	Yes	Yes	Not Sure	No	Not Sure	Yes	Not Sure	No	Important	Important	Important	Important	Very important
Yes	30-40 years	Incheon	Married/Partnered	High school or above (undergraduate/graduate school)	More than 5.000.000 won (3.650 US dollars approximately)	Yes	Never heard of the term fertility preservation	Aware of the term 'oocyte/embryo cryopreservation', its meaning, and able to explain to others	Have received oocyte cryopreservation	Desire of childbearing, but no interest in receiving fertility preservation	Other/Atheism	Not Sure	Yes	Yes	Yes	Yes	Yes	No	No	No	Yes	Not Sure	Not Sure	Important	Important	Important	Important	Important
Yes	30-40 years	Seoul	Married/Partnered	High school or above (undergraduate/graduate school)	More than 5.000.000 won (3.650 US dollars approximately)	Yes	Never heard of the term fertility preservation	Aware of the term 'oocyte/embryo cryopreservation' and its meaning, but unable to explain to others	Never have received fertility preservation	No interest of childbearing, but desire of receiving fertility preservation	Other/Atheism	Not Sure	Not Sure	Yes	Not Sure	Yes	Yes	No	No	No	Yes	No	No	Very important	Very important	Important	Very important	Very important
Yes	30-40 years	Seoul	Single	High school or above (undergraduate/graduate school)	Less than 5.000.000 won (3.650 US dollars approximately)	No	Never heard of the term fertility preservation	Never heard of the term 'oocyte/embryo cryopreservation'	Never have received fertility preservation	No interest of childbearing or receiving fertility preservation	Catholicism	No	Not Sure	Not Sure	Not Sure	No	Not Sure	Not Sure	Not Sure	No	Not Sure	Not Sure	Not Sure	Neutral	Important	Neutral	Not important	Important
Yes	30-40 years	Busan	Married/Partnered	High school or above (undergraduate/graduate school)	Less than 5.000.000 won (3.650 US dollars approximately)	Yes	Never heard of the term fertility preservation	Aware of the term 'oocyte/embryo cryopreservation' and its meaning, but unable to explain to others	Never have received fertility preservation	Desire of childbearing, but no interest in receiving fertility preservation	Other/Atheism	Yes	Not Sure	Yes	Yes	Yes	Yes	Not Sure	No	No	Yes	Not Sure	No	Very important	Not important	Important	Important	Very important
Yes	30-40 years	Daegu	Married/Partnered	High school or above (undergraduate/graduate school)	More than 5.000.000 won (3.650 US dollars approximately)	Yes	Aware of the term ‘fertility preservation’ but unware of its meaning	Aware of the term 'oocyte/embryo cryopreservation' and its meaning, but unable to explain to others	Never have received fertility preservation	Desire of childbearing, but no interest in receiving fertility preservation	Other/Atheism	Yes	Not Sure	Yes	Yes	Yes	Yes	Not Sure	No	No	Yes	Not Sure	Not Sure	Important	Very important	Very important	Very important	Neutral
Yes	20-29 years	Daegu	Single	High school or above (undergraduate/graduate school)	Less than 5.000.000 won (3.650 US dollars approximately)	No	Aware of the term ‘fertility preservation’ but unware of its meaning	Aware of the term 'oocyte/embryo cryopreservation' and its meaning, but unable to explain to others	Never have received fertility preservation	No interest of childbearing or receiving fertility preservation	Other/Atheism	Not Sure	Not Sure	Not Sure	Not Sure	Not Sure	Not Sure	Not Sure	Not Sure	Not Sure	Yes	Not Sure	Yes	Important	Important	Important	Important	Important
Yes	30-40 years	Jeollabuk-do	Single	High school or above (undergraduate/graduate school)	Less than 5.000.000 won (3.650 US dollars approximately)	No	Never heard of the term fertility preservation	Aware of the term 'oocyte/embryo cryopreservation' and its meaning, but unable to explain to others	Never have received fertility preservation	No interest of childbearing, but desire of receiving fertility preservation	Buddhism	Yes	Yes	Not Sure	Not Sure	Not Sure	No	No	No	Not Sure	Yes	Not Sure	Not Sure	Important	Important	Very important	Very important	Neutral
Yes	30-40 years	Seoul	Single	High school or above (undergraduate/graduate school)	More than 5.000.000 won (3.650 US dollars approximately)	No	Aware of the term 'fertility preservation' and its meaning, but unable to explain to others	Aware of the term 'oocyte/embryo cryopreservation', its meaning, and able to explain to others	Have received oocyte cryopreservation	Desire of childbearing and receiving fertility preservation	Other/Atheism	Not Sure	Not Sure	Yes	Not Sure	Not Sure	No	No	No	No	Yes	Not Sure	No	Important	Very important	Very important	Very important	Very important
Yes	20-29 years	Gyeonggi-do	Single	High school or above (undergraduate/graduate school)	More than 5.000.000 won (3.650 US dollars approximately)	No	Aware of the term ‘fertility preservation’ but unware of its meaning	Aware of the term 'oocyte/embryo cryopreservation' and its meaning, but unable to explain to others	Never have received fertility preservation	Desire of childbearing, but no interest in receiving fertility preservation	Other/Atheism	No	Yes	Yes	Yes	Yes	Yes	No	No	No	Yes	No	No	Very important	Very important	Very important	Very important	Very important
Yes	30-40 years	Gyeonggi-do	Married/Partnered	High school or above (undergraduate/graduate school)	Less than 5.000.000 won (3.650 US dollars approximately)	Yes	Never heard of the term fertility preservation	Aware of the term 'oocyte/embryo cryopreservation', its meaning, and able to explain to others	Never have received fertility preservation	No interest of childbearing or receiving fertility preservation	Other/Atheism	Yes	Yes	Yes	Yes	Yes	Yes	Yes	Yes	Yes	Yes	No	No	Very important	Very important	Important	Important	Very important
Yes	30-40 years	Seoul	Single	High school or above (undergraduate/graduate school)	Less than 5.000.000 won (3.650 US dollars approximately)	No	Aware of the term ‘fertility preservation’ but unware of its meaning	Aware of the term 'oocyte/embryo cryopreservation' and its meaning, but unable to explain to others	Never have received fertility preservation	No interest of childbearing or receiving fertility preservation	Catholicism	No	Yes	No	Yes	Yes	Yes	No	No	No	Yes	No	No	Important	Important	Very important	Very important	Neutral
Yes	30-40 years	Seoul	Single	High school or above (undergraduate/graduate school)	More than 5.000.000 won (3.650 US dollars approximately)	No	Never heard of the term fertility preservation	Aware of the term 'oocyte/embryo cryopreservation' and its meaning, but unable to explain to others	Never have received fertility preservation	Desire of childbearing, but no interest in receiving fertility preservation	Other/Atheism	Yes	Yes	Not Sure	Not Sure	Not Sure	Yes	Not Sure	Not Sure	Not Sure	Not Sure	Not Sure	No	Important	Very important	Important	Important	Important
Yes	20-29 years	Seoul	Married/Partnered	High school or above (undergraduate/graduate school)	More than 5.000.000 won (3.650 US dollars approximately)	No	Never heard of the term fertility preservation	Aware of the term 'oocyte/embryo cryopreservation' and its meaning, but unable to explain to others	Never have received fertility preservation	Desire of childbearing, but no interest in receiving fertility preservation	Christianity	Not Sure	Yes	Not Sure	Yes	Not Sure	Yes	No	No	Not Sure	Yes	Not Sure	Yes	Important	Important	Important	Important	Important
Yes	30-40 years	Chungcheongnam-do	Single	High school or above (undergraduate/graduate school)	More than 5.000.000 won (3.650 US dollars approximately)	No	Never heard of the term fertility preservation	Aware of the term 'oocyte/embryo cryopreservation' and its meaning, but unable to explain to others	Never have received fertility preservation	No interest of childbearing or receiving fertility preservation	Catholicism	Yes	Yes	Not Sure	Yes	Yes	Yes	Not Sure	No	Not Sure	Yes	Not Sure	Not Sure	Important	Important	Important	Important	Very important
Yes	30-40 years	Chungcheongbuk-do	Single	High school or above (undergraduate/graduate school)	Less than 5.000.000 won (3.650 US dollars approximately)	No	Aware of the term ‘fertility preservation’ but unware of its meaning	Aware of the term 'oocyte/embryo cryopreservation' and its meaning, but unable to explain to others	Never have received fertility preservation	Desire of childbearing and receiving fertility preservation	Other/Atheism	No	No	Yes	Not Sure	Yes	Yes	No	No	Not Sure	Yes	Not Sure	Yes	Important	Very important	Very important	Very important	Very important
Yes	30-40 years	Daejeon	Married/Partnered	High school or above (undergraduate/graduate school)	Less than 5.000.000 won (3.650 US dollars approximately)	Yes	Never heard of the term fertility preservation	Aware of the term 'oocyte/embryo cryopreservation' and its meaning, but unable to explain to others	Never have received fertility preservation	No interest of childbearing or receiving fertility preservation	Christianity	Yes	Yes	Yes	Not Sure	Yes	Yes	No	No	Not Sure	Yes	Not Sure	Not Sure	Very important	Very important	Very important	Very important	Very important
Yes	20-29 years	Chungcheongnam-do	Single	High school or above (undergraduate/graduate school)	More than 5.000.000 won (3.650 US dollars approximately)	No	Never heard of the term fertility preservation	Aware of the term 'oocyte/embryo cryopreservation' and its meaning, but unable to explain to others	Never have received fertility preservation	Desire of childbearing, but no interest in receiving fertility preservation	Other/Atheism	Not Sure	Yes	Not Sure	Not Sure	Not Sure	Not Sure	Not Sure	Not Sure	Not Sure	Not Sure	Not Sure	Not Sure	Important	Important	Very important	Important	Important
Yes	30-40 years	Gyeongsangbuk-do	Married/Partnered	High school or above (undergraduate/graduate school)	More than 5.000.000 won (3.650 US dollars approximately)	Yes	Aware of the term 'fertility preservation' and its meaning, but unable to explain to others	Aware of the term 'oocyte/embryo cryopreservation' and its meaning, but unable to explain to others	Never have received fertility preservation	No interest of childbearing or receiving fertility preservation	Catholicism	Yes	Yes	Yes	Not Sure	Yes	Not Sure	No	No	No	Yes	Not Sure	No	Important	Very important	Very important	Very important	Important
Yes	30-40 years	Daegu	Single	High school or above (undergraduate/graduate school)	Less than 5.000.000 won (3.650 US dollars approximately)	No	Never heard of the term fertility preservation	Aware of the term 'oocyte/embryo cryopreservation' and its meaning, but unable to explain to others	Never have received fertility preservation	No interest of childbearing, but desire of receiving fertility preservation	Other/Atheism	Yes	Yes	No	Yes	No	Yes	No	No	No	Yes	No	Yes	Important	Important	Important	Important	Neutral
Yes	30-40 years	Seoul	Married/Partnered	High school or above (undergraduate/graduate school)	More than 5.000.000 won (3.650 US dollars approximately)	No	Never heard of the term fertility preservation	Aware of the term 'oocyte/embryo cryopreservation' and its meaning, but unable to explain to others	Never have received fertility preservation	Desire of childbearing, but no interest in receiving fertility preservation	Buddhism	Yes	Yes	Not Sure	Not Sure	Not Sure	No	No	No	Not Sure	Yes	Not Sure	Not Sure	Important	Important	Very important	Important	Important
Yes	20-29 years	Gangwon-do	Married/Partnered	High school or above (undergraduate/graduate school)	Less than 5.000.000 won (3.650 US dollars approximately)	No	Never heard of the term fertility preservation	Never heard of the term 'oocyte/embryo cryopreservation'	Never have received fertility preservation	No interest of childbearing or receiving fertility preservation	Buddhism	Yes	No	Yes	Yes	Not Sure	Yes	No	No	No	Yes	No	No	Neutral	Important	Very important	Important	Very important
Yes	30-40 years	Seoul	Single	High school or above (undergraduate/graduate school)	Less than 5.000.000 won (3.650 US dollars approximately)	No	Never heard of the term fertility preservation	Aware of the term 'oocyte/embryo cryopreservation' and its meaning, but unable to explain to others	Never have received fertility preservation	Desire of childbearing and receiving fertility preservation	Buddhism	Not Sure	No	Yes	Not Sure	Not Sure	Yes	No	No	No	Yes	Not Sure	No	Important	Very important	Important	Very important	Very important
Yes	30-40 years	Seoul	Single	High school or above (undergraduate/graduate school)	More than 5.000.000 won (3.650 US dollars approximately)	No	Never heard of the term fertility preservation	Aware of the term 'oocyte/embryo cryopreservation' but unaware of its meaning	Never have received fertility preservation	No interest of childbearing or receiving fertility preservation	Other/Atheism	Not Sure	Not Sure	Not Sure	Not Sure	Not Sure	Yes	Not Sure	No	Not Sure	Yes	Not Sure	Not Sure	Important	Very important	Very important	Very important	Important
Yes	20-29 years	Gyeonggi-do	Single	High school or above (undergraduate/graduate school)	More than 5.000.000 won (3.650 US dollars approximately)	No	Never heard of the term fertility preservation	Aware of the term 'oocyte/embryo cryopreservation' and its meaning, but unable to explain to others	Never have received fertility preservation	Desire of childbearing, but no interest in receiving fertility preservation	Christianity	Yes	No	Yes	No	No	No	No	No	No	Yes	No	No	Important	Very important	Neutral	Neutral	Important
Yes	30-40 years	Seoul	Single	High school or above (undergraduate/graduate school)	More than 5.000.000 won (3.650 US dollars approximately)	No	Aware of the term ‘fertility preservation’ but unware of its meaning	Aware of the term 'oocyte/embryo cryopreservation' and its meaning, but unable to explain to others	Never have received fertility preservation	Desire of childbearing and receiving fertility preservation	Other/Atheism	Yes	Not Sure	Yes	Yes	Yes	Yes	No	No	Not Sure	Yes	Not Sure	Not Sure	Very important	Very important	Very important	Very important	Very important
Yes	20-29 years	Gyeonggi-do	Single	High school or above (undergraduate/graduate school)	More than 5.000.000 won (3.650 US dollars approximately)	No	Never heard of the term fertility preservation	Aware of the term 'oocyte/embryo cryopreservation' but unaware of its meaning	Never have received fertility preservation	Desire of childbearing, but no interest in receiving fertility preservation	Other/Atheism	Yes	Yes	Not Sure	Yes	Not Sure	Not Sure	Not Sure	Not Sure	Not Sure	Not Sure	Not Sure	Not Sure	Important	Very important	Important	Important	Neutral
Yes	20-29 years	Gyeonggi-do	Single	High school or above (undergraduate/graduate school)	More than 5.000.000 won (3.650 US dollars approximately)	No	Never heard of the term fertility preservation	Aware of the term 'oocyte/embryo cryopreservation' and its meaning, but unable to explain to others	Never have received fertility preservation	No interest of childbearing or receiving fertility preservation	Other/Atheism	Yes	No	Yes	Yes	Yes	Yes	Yes	No	Yes	Yes	Not Sure	No	Important	Very important	Not important	Very important	Very important
Yes	30-40 years	Ulsan	Single	High school or above (undergraduate/graduate school)	Less than 5.000.000 won (3.650 US dollars approximately)	No	Never heard of the term fertility preservation	Aware of the term 'oocyte/embryo cryopreservation' and its meaning, but unable to explain to others	Never have received fertility preservation	No interest of childbearing or receiving fertility preservation	Other/Atheism	Not Sure	Not Sure	Not Sure	No	Yes	Yes	No	No	No	Yes	Not Sure	Yes	Very important	Very important	Very important	Very important	Neutral
Yes	20-29 years	Gyeonggi-do	Single	High school or above (undergraduate/graduate school)	More than 5.000.000 won (3.650 US dollars approximately)	No	Aware of the term ‘fertility preservation’ but unware of its meaning	Aware of the term 'oocyte/embryo cryopreservation' and its meaning, but unable to explain to others	Never have received fertility preservation	Desire of childbearing, but no interest in receiving fertility preservation	Other/Atheism	Yes	Not Sure	Yes	Not Sure	Not Sure	Yes	Not Sure	Not Sure	Not Sure	Yes	Not Sure	No	Important	Neutral	Important	Important	Very important
Yes	20-29 years	Seoul	Single	High school or above (undergraduate/graduate school)	More than 5.000.000 won (3.650 US dollars approximately)	No	Never heard of the term fertility preservation	Aware of the term 'oocyte/embryo cryopreservation', its meaning, and able to explain to others	Never have received fertility preservation	No interest of childbearing or receiving fertility preservation	Catholicism	Not Sure	Not Sure	Yes	Yes	Yes	No	No	No	No	Yes	No	Not Sure	Important	Very important	Very important	Very important	Important
Yes	20-29 years	Gangwon-do	Single	High school or above (undergraduate/graduate school)	Less than 5.000.000 won (3.650 US dollars approximately)	No	Aware of the term ‘fertility preservation’ but unware of its meaning	Aware of the term 'oocyte/embryo cryopreservation' and its meaning, but unable to explain to others	Never have received fertility preservation	Desire of childbearing and receiving fertility preservation	Other/Atheism	Not Sure	Yes	Yes	Yes	Yes	Yes	No	No	No	Yes	Yes	Yes	Not important	Very important	Very important	Very important	Very important
Yes	30-40 years	Gangwon-do	Married/Partnered	High school or above (undergraduate/graduate school)	More than 5.000.000 won (3.650 US dollars approximately)	No	Aware of the term ‘fertility preservation’ but unware of its meaning	Aware of the term 'oocyte/embryo cryopreservation' but unaware of its meaning	Never have received fertility preservation	No interest of childbearing, but desire of receiving fertility preservation	Catholicism	No	Yes	Yes	Yes	Yes	Yes	No	No	No	Yes	No	No	Important	Important	Very important	Very important	Very important
Yes	30-40 years	Daegu	Single	High school or above (undergraduate/graduate school)	Less than 5.000.000 won (3.650 US dollars approximately)	No	Never heard of the term fertility preservation	Aware of the term 'oocyte/embryo cryopreservation' and its meaning, but unable to explain to others	Never have received fertility preservation	No interest of childbearing, but desire of receiving fertility preservation	Other/Atheism	Yes	Yes	Yes	Not Sure	Not Sure	Yes	Not Sure	Not Sure	Not Sure	Yes	Not Sure	Not Sure	Very important	Very important	Very important	Very important	Very important
Yes	20-29 years	Incheon	Single	High school or above (undergraduate/graduate school)	Less than 5.000.000 won (3.650 US dollars approximately)	No	Never heard of the term fertility preservation	Never heard of the term 'oocyte/embryo cryopreservation'	Never have received fertility preservation	No interest of childbearing or receiving fertility preservation	Other/Atheism	Yes	Not Sure	Not Sure	Yes	Not Sure	Not Sure	Not Sure	Not Sure	Not Sure	Not Sure	Not Sure	Not Sure	Neutral	Neutral	Neutral	Neutral	Neutral
Yes	30-40 years	Daegu	Single	High school or above (undergraduate/graduate school)	Less than 5.000.000 won (3.650 US dollars approximately)	No	Aware of the term ‘fertility preservation’ but unware of its meaning	Aware of the term 'oocyte/embryo cryopreservation' and its meaning, but unable to explain to others	Never have received fertility preservation	Desire of childbearing, but no interest in receiving fertility preservation	Buddhism	Yes	Yes	Yes	No	Not Sure	Not Sure	Not Sure	No	Not Sure	Yes	Not Sure	No	Important	Important	Very important	Important	Very important
Yes	30-40 years	Gyeonggi-do	Single	High school or above (undergraduate/graduate school)	More than 5.000.000 won (3.650 US dollars approximately)	No	Never heard of the term fertility preservation	Aware of the term 'oocyte/embryo cryopreservation' and its meaning, but unable to explain to others	Never have received fertility preservation	Desire of childbearing and receiving fertility preservation	Catholicism	Yes	Yes	Yes	Yes	Yes	No	Not Sure	Not Sure	Not Sure	Yes	Not Sure	No	Very important	Very important	Very important	Very important	Very important
Yes	30-40 years	Daegu	Single	High school or above (undergraduate/graduate school)	Less than 5.000.000 won (3.650 US dollars approximately)	No	Never heard of the term fertility preservation	Aware of the term 'oocyte/embryo cryopreservation' and its meaning, but unable to explain to others	Never have received fertility preservation	No interest of childbearing or receiving fertility preservation	Other/Atheism	Yes	Yes	Yes	Yes	Yes	Yes	No	No	No	Yes	No	No	Very important	Very important	Very important	Very important	Very important
Yes	30-40 years	Gyeonggi-do	Married/Partnered	High school or above (undergraduate/graduate school)	Less than 5.000.000 won (3.650 US dollars approximately)	Yes	Never heard of the term fertility preservation	Aware of the term 'oocyte/embryo cryopreservation' and its meaning, but unable to explain to others	Never have received fertility preservation	No interest of childbearing or receiving fertility preservation	Christianity	Yes	Yes	No	Yes	No	Yes	No	No	Yes	Yes	No	Yes	Very important	Very important	Very important	Very important	Important
Yes	30-40 years	Busan	Married/Partnered	High school or above (undergraduate/graduate school)	More than 5.000.000 won (3.650 US dollars approximately)	Yes	Aware of the term ‘fertility preservation’ but unware of its meaning	Never heard of the term 'oocyte/embryo cryopreservation'	Never have received fertility preservation	Desire of childbearing, but no interest in receiving fertility preservation	Catholicism	Yes	Not Sure	Yes	Yes	Yes	Yes	No	No	Yes	Yes	Not Sure	Yes	Important	Important	Important	Important	Neutral
Yes	30-40 years	Chungcheongnam-do	Single	High school or above (undergraduate/graduate school)	Less than 5.000.000 won (3.650 US dollars approximately)	No	Never heard of the term fertility preservation	Aware of the term 'oocyte/embryo cryopreservation' and its meaning, but unable to explain to others	Never have received fertility preservation	No interest of childbearing or receiving fertility preservation	Catholicism	Yes	Yes	Yes	Yes	Yes	Yes	No	No	No	Yes	No	No	Neutral	Very important	Important	Very important	Important
Yes	20-29 years	Seoul	Single	High school or above (undergraduate/graduate school)	More than 5.000.000 won (3.650 US dollars approximately)	No	Never heard of the term fertility preservation	Aware of the term 'oocyte/embryo cryopreservation' and its meaning, but unable to explain to others	Never have received fertility preservation	Desire of childbearing, but no interest in receiving fertility preservation	Other/Atheism	Not Sure	Yes	Yes	Not Sure	Not Sure	Yes	No	No	Not Sure	Yes	Not Sure	Yes	Very important	Very important	Very important	Very important	Important
Yes	30-40 years	Seoul	Married/Partnered	High school or above (undergraduate/graduate school)	More than 5.000.000 won (3.650 US dollars approximately)	Yes	Never heard of the term fertility preservation	Aware of the term 'oocyte/embryo cryopreservation', its meaning, and able to explain to others	Never have received fertility preservation	No interest of childbearing or receiving fertility preservation	Christianity	Yes	Yes	Yes	Yes	Yes	Yes	No	No	No	Yes	No	No	Very important	Very important	Very important	Very important	Very important
Yes	30-40 years	Gyeonggi-do	Single	High school or above (undergraduate/graduate school)	More than 5.000.000 won (3.650 US dollars approximately)	No	Never heard of the term fertility preservation	Aware of the term 'oocyte/embryo cryopreservation' and its meaning, but unable to explain to others	Never have received fertility preservation	No interest of childbearing or receiving fertility preservation	Other/Atheism	No	No	No	No	No	No	No	Not Sure	Not Sure	No	No	No	Important	Important	Important	Very important	Important
Yes	30-40 years	Daegu	Married/Partnered	High school or above (undergraduate/graduate school)	Less than 5.000.000 won (3.650 US dollars approximately)	Yes	Aware of the term ‘fertility preservation’ but unware of its meaning	Aware of the term 'oocyte/embryo cryopreservation' but unaware of its meaning	Never have received fertility preservation	No interest of childbearing or receiving fertility preservation	Other/Atheism	Yes	Not Sure	Yes	Yes	Yes	Yes	Not Sure	Not Sure	Not Sure	Yes	Not Sure	No	Important	Very important	Important	Important	Very important
Yes	30-40 years	Gyeonggi-do	Married/Partnered	High school or above (undergraduate/graduate school)	More than 5.000.000 won (3.650 US dollars approximately)	Yes	Never heard of the term fertility preservation	Aware of the term 'oocyte/embryo cryopreservation' and its meaning, but unable to explain to others	Never have received fertility preservation	No interest of childbearing or receiving fertility preservation	Other/Atheism	No	No	Yes	Not Sure	Not Sure	Not Sure	Yes	No	Yes	Yes	Not Sure	Yes	Important	Important	Important	Very important	Not important
Yes	30-40 years	Gyeonggi-do	Single	High school or above (undergraduate/graduate school)	More than 5.000.000 won (3.650 US dollars approximately)	No	Never heard of the term fertility preservation	Aware of the term 'oocyte/embryo cryopreservation', its meaning, and able to explain to others	Never have received fertility preservation	Desire of childbearing and receiving fertility preservation	Other/Atheism	Yes	Yes	Yes	Yes	Not Sure	Yes	No	No	No	Yes	No	No	Very important	Neutral	Important	Very important	Very important
Yes	30-40 years	Seoul	Married/Partnered	High school or above (undergraduate/graduate school)	More than 5.000.000 won (3.650 US dollars approximately)	Yes	Aware of the term 'fertility preservation' and its meaning, but unable to explain to others	Aware of the term 'oocyte/embryo cryopreservation' and its meaning, but unable to explain to others	Never have received fertility preservation	Desire of childbearing, but no interest in receiving fertility preservation	Christianity	Yes	Yes	Yes	No	Yes	No	No	No	No	Yes	No	No	Important	Neutral	Important	Important	Neutral
Yes	30-40 years	Seoul	Married/Partnered	High school or above (undergraduate/graduate school)	More than 5.000.000 won (3.650 US dollars approximately)	No	Never heard of the term fertility preservation	Aware of the term 'oocyte/embryo cryopreservation', its meaning, and able to explain to others	Never have received fertility preservation	No interest of childbearing or receiving fertility preservation	Christianity	Yes	Not Sure	Not Sure	Yes	Yes	Yes	No	No	No	Yes	No	No	Very important	Very important	Very important	Very important	Very important
Yes	20-29 years	Jeollanam-do	Single	High school or above (undergraduate/graduate school)	More than 5.000.000 won (3.650 US dollars approximately)	No	Never heard of the term fertility preservation	Aware of the term 'oocyte/embryo cryopreservation' and its meaning, but unable to explain to others	Never have received fertility preservation	Desire of childbearing, but no interest in receiving fertility preservation	Other/Atheism	Yes	Not Sure	Not Sure	Yes	Yes	Yes	Not Sure	No	No	Yes	Not Sure	Not Sure	Very important	Very important	Very important	Very important	Very important
Yes	30-40 years	Gyeonggi-do	Married/Partnered	High school or above (undergraduate/graduate school)	Less than 5.000.000 won (3.650 US dollars approximately)	Yes	Never heard of the term fertility preservation	Aware of the term 'oocyte/embryo cryopreservation' and its meaning, but unable to explain to others	Never have received fertility preservation	No interest of childbearing or receiving fertility preservation	Other/Atheism	Not Sure	Yes	Not Sure	Yes	Not Sure	Not Sure	Not Sure	No	Not Sure	Yes	No	Not Sure	Important	Very important	Very important	Very important	Neutral
Yes	30-40 years	Gyeongsangnam-do	Single	High school or above (undergraduate/graduate school)	Less than 5.000.000 won (3.650 US dollars approximately)	No	Aware of the term 'fertility preservation' and its meaning, but unable to explain to others	Aware of the term 'oocyte/embryo cryopreservation' and its meaning, but unable to explain to others	Never have received fertility preservation	Desire of childbearing, but no interest in receiving fertility preservation	Other/Atheism	Yes	Yes	Yes	Not Sure	No	Yes	No	No	No	Yes	No	No	Important	Important	Neutral	Very important	Very important
Yes	30-40 years	Seoul	Married/Partnered	High school or above (undergraduate/graduate school)	More than 5.000.000 won (3.650 US dollars approximately)	No	Aware of the term ‘fertility preservation’ but unware of its meaning	Aware of the term 'oocyte/embryo cryopreservation', its meaning, and able to explain to others	Never have received fertility preservation	Desire of childbearing and receiving fertility preservation	Other/Atheism	Yes	Yes	Yes	Yes	Yes	Yes	No	No	No	No	No	No	Important	Neutral	Important	Important	Important
Yes	30-40 years	Daegu	Single	High school or above (undergraduate/graduate school)	Less than 5.000.000 won (3.650 US dollars approximately)	No	Never heard of the term fertility preservation	Aware of the term 'oocyte/embryo cryopreservation' and its meaning, but unable to explain to others	Never have received fertility preservation	No interest of childbearing or receiving fertility preservation	Buddhism	Not Sure	Yes	Yes	Yes	Yes	Yes	Yes	No	No	Yes	Yes	Yes	Very important	Very important	Very important	Very important	Very important
Yes	30-40 years	Seoul	Single	High school or above (undergraduate/graduate school)	More than 5.000.000 won (3.650 US dollars approximately)	No	Aware of the term 'fertility preservation' and its meaning, but unable to explain to others	Aware of the term 'oocyte/embryo cryopreservation' and its meaning, but unable to explain to others	Unknown/Unable to remember	Desire of childbearing, but no interest in receiving fertility preservation	Buddhism	Yes	No	Yes	Yes	Not Sure	Yes	No	No	Not Sure	Yes	No	Yes	Important	Neutral	Important	Important	Important
Yes	30-40 years	Gyeonggi-do	Single	High school or above (undergraduate/graduate school)	Less than 5.000.000 won (3.650 US dollars approximately)	No	Never heard of the term fertility preservation	Aware of the term 'oocyte/embryo cryopreservation' and its meaning, but unable to explain to others	Never have received fertility preservation	Desire of childbearing, but no interest in receiving fertility preservation	Christianity	Not Sure	Not Sure	Not Sure	Yes	Yes	Yes	Not Sure	No	Not Sure	Yes	Not Sure	Not Sure	Important	Very important	Important	Very important	Very important
Yes	30-40 years	Gyeonggi-do	Single	High school or above (undergraduate/graduate school)	More than 5.000.000 won (3.650 US dollars approximately)	No	Never heard of the term fertility preservation	Aware of the term 'oocyte/embryo cryopreservation' and its meaning, but unable to explain to others	Never have received fertility preservation	Desire of childbearing, but no interest in receiving fertility preservation	Other/Atheism	Yes	Yes	Yes	Not Sure	Yes	Yes	No	No	No	Yes	Yes	No	Important	Very important	Important	Very important	Important
Yes	30-40 years	Jeollanam-do	Married/Partnered	High school or above (undergraduate/graduate school)	More than 5.000.000 won (3.650 US dollars approximately)	Yes	Never heard of the term fertility preservation	Aware of the term 'oocyte/embryo cryopreservation' and its meaning, but unable to explain to others	Never have received fertility preservation	Desire of childbearing, but no interest in receiving fertility preservation	Other/Atheism	Yes	Yes	Not Sure	Yes	Yes	Yes	Not Sure	Not Sure	Not Sure	Not Sure	Not Sure	Yes	Important	Important	Important	Very important	Important
Yes	30-40 years	Busan	Single	High school or above (undergraduate/graduate school)	More than 5.000.000 won (3.650 US dollars approximately)	No	Never heard of the term fertility preservation	Aware of the term 'oocyte/embryo cryopreservation' and its meaning, but unable to explain to others	Never have received fertility preservation	No interest of childbearing or receiving fertility preservation	Christianity	No	No	Yes	Not Sure	Yes	Yes	No	No	No	Yes	No	Yes	Very important	Important	Neutral	Important	Very important
Yes	20-29 years	Chungcheongnam-do	Single	High school or above (undergraduate/graduate school)	More than 5.000.000 won (3.650 US dollars approximately)	No	Aware of the term ‘fertility preservation’ but unware of its meaning	Aware of the term 'oocyte/embryo cryopreservation' and its meaning, but unable to explain to others	Never have received fertility preservation	Desire of childbearing, but no interest in receiving fertility preservation	Christianity	Yes	Not Sure	Yes	Not Sure	Yes	Yes	Not Sure	Not Sure	Not Sure	Not Sure	Not Sure	Not Sure	Important	Very important	Very important	Very important	Very important
Yes	20-29 years	Gyeongsangnam-do	Single	High school or above (undergraduate/graduate school)	More than 5.000.000 won (3.650 US dollars approximately)	No	Never heard of the term fertility preservation	Aware of the term 'oocyte/embryo cryopreservation' and its meaning, but unable to explain to others	Never have received fertility preservation	Desire of childbearing, but no interest in receiving fertility preservation	Other/Atheism	Yes	Yes	Not Sure	Yes	Not Sure	Not Sure	Not Sure	Not Sure	Not Sure	Yes	Not Sure	Not Sure	Important	Important	Very important	Important	Very important
Yes	30-40 years	Gyeongsangnam-do	Single	High school or above (undergraduate/graduate school)	Less than 5.000.000 won (3.650 US dollars approximately)	No	Aware of the term ‘fertility preservation’ but unware of its meaning	Aware of the term 'oocyte/embryo cryopreservation' and its meaning, but unable to explain to others	Never have received fertility preservation	Desire of childbearing and receiving fertility preservation	Other/Atheism	Not Sure	Not Sure	Not Sure	Yes	Not Sure	Not Sure	No	No	Not Sure	Not Sure	Not Sure	Not Sure	Important	Important	Important	Very important	Very important
Yes	20-29 years	Seoul	Single	High school or above (undergraduate/graduate school)	Less than 5.000.000 won (3.650 US dollars approximately)	No	Aware of the term 'fertility preservation' and its meaning, but unable to explain to others	Aware of the term 'oocyte/embryo cryopreservation' and its meaning, but unable to explain to others	Never have received fertility preservation	Desire of childbearing and receiving fertility preservation	Other/Atheism	Not Sure	Not Sure	Not Sure	Not Sure	Not Sure	Yes	No	No	No	Yes	Not Sure	No	Very important	Very important	Important	Very important	Very important
Yes	30-40 years	Gyeonggi-do	Married/Partnered	High school or above (undergraduate/graduate school)	Less than 5.000.000 won (3.650 US dollars approximately)	Yes	Never heard of the term fertility preservation	Aware of the term 'oocyte/embryo cryopreservation' but unaware of its meaning	Never have received fertility preservation	Desire of childbearing, but no interest in receiving fertility preservation	Buddhism	Yes	Not Sure	Yes	Not Sure	Not Sure	Not Sure	Not Sure	Not Sure	Not Sure	Yes	Not Sure	Yes	Very important	Important	Very important	Very important	Very important
Yes	30-40 years	Daejeon	Married/Partnered	High school or above (undergraduate/graduate school)	More than 5.000.000 won (3.650 US dollars approximately)	Yes	Aware of the term ‘fertility preservation’ but unware of its meaning	Aware of the term 'oocyte/embryo cryopreservation' but unaware of its meaning	Never have received fertility preservation	No interest of childbearing or receiving fertility preservation	Buddhism	Not Sure	Yes	Not Sure	Not Sure	Not Sure	Not Sure	Not Sure	Not Sure	Not Sure	Not Sure	Not Sure	Not Sure	Important	Very important	Very important	Very important	Very important
Yes	30-40 years	Seoul	Single	High school or above (undergraduate/graduate school)	More than 5.000.000 won (3.650 US dollars approximately)	No	Never heard of the term fertility preservation	Aware of the term 'oocyte/embryo cryopreservation', its meaning, and able to explain to others	Never have received fertility preservation	Desire of childbearing, but no interest in receiving fertility preservation	Christianity	No	No	Yes	Not Sure	Yes	Not Sure	No	No	Not Sure	Yes	Not Sure	Yes	Important	Important	Important	Very important	Very important
Yes	30-40 years	Gyeonggi-do	Married/Partnered	High school or above (undergraduate/graduate school)	Less than 5.000.000 won (3.650 US dollars approximately)	Yes	Never heard of the term fertility preservation	Aware of the term 'oocyte/embryo cryopreservation' but unaware of its meaning	Never have received fertility preservation	No interest of childbearing or receiving fertility preservation	Other/Atheism	No	No	No	Yes	No	No	No	No	No	No	No	No	Important	Important	Important	Neutral	Important
Yes	30-40 years	Gyeonggi-do	Married/Partnered	High school or above (undergraduate/graduate school)	More than 5.000.000 won (3.650 US dollars approximately)	No	Aware of the term 'fertility preservation' and its meaning, but unable to explain to others	Aware of the term 'oocyte/embryo cryopreservation' and its meaning, but unable to explain to others	Never have received fertility preservation	Desire of childbearing, but no interest in receiving fertility preservation	Other/Atheism	Yes	Not Sure	Yes	Yes	Not Sure	Not Sure	Not Sure	No	Not Sure	Yes	Not Sure	Not Sure	Very important	Very important	Very important	Very important	Very important
Yes	20-29 years	Incheon	Single	High school or above (undergraduate/graduate school)	Less than 5.000.000 won (3.650 US dollars approximately)	No	Never heard of the term fertility preservation	Aware of the term 'oocyte/embryo cryopreservation' and its meaning, but unable to explain to others	Never have received fertility preservation	No interest of childbearing or receiving fertility preservation	Other/Atheism	Not Sure	Not Sure	Yes	Not Sure	Yes	Yes	Not Sure	No	No	Yes	Not Sure	No	Important	Very important	Very important	Very important	Very important
Yes	30-40 years	Gwang-ju	Single	High school or above (undergraduate/graduate school)	More than 5.000.000 won (3.650 US dollars approximately)	No	Never heard of the term fertility preservation	Aware of the term 'oocyte/embryo cryopreservation' but unaware of its meaning	Never have received fertility preservation	No interest of childbearing, but desire of receiving fertility preservation	Other/Atheism	Yes	Yes	Not Sure	Not Sure	Not Sure	Yes	Not Sure	No	Not Sure	Not Sure	Not Sure	Yes	Neutral	Important	Important	Important	Important
Yes	30-40 years	Jeju-do	Married/Partnered	High school or above (undergraduate/graduate school)	More than 5.000.000 won (3.650 US dollars approximately)	Yes	Never heard of the term fertility preservation	Aware of the term 'oocyte/embryo cryopreservation' and its meaning, but unable to explain to others	Never have received fertility preservation	No interest of childbearing or receiving fertility preservation	Other/Atheism	No	Not Sure	Yes	Yes	Yes	Yes	No	No	Not Sure	Yes	Not Sure	No	Very important	Very important	Important	Very important	Important
Yes	30-40 years	Seoul	Single	High school or above (undergraduate/graduate school)	Less than 5.000.000 won (3.650 US dollars approximately)	No	Aware of the term 'fertility preservation' and its meaning, but unable to explain to others	Aware of the term 'oocyte/embryo cryopreservation', its meaning, and able to explain to others	Have received ovary repositioning surgery	No interest of childbearing or receiving fertility preservation	Other/Atheism	Yes	Yes	Yes	Yes	Not Sure	Not Sure	No	No	Not Sure	Yes	Not Sure	No	Important	Very important	Very important	Very important	Important
Yes	20-29 years	Daejeon	Married/Partnered	High school or above (undergraduate/graduate school)	Less than 5.000.000 won (3.650 US dollars approximately)	No	Never heard of the term fertility preservation	Aware of the term 'oocyte/embryo cryopreservation' and its meaning, but unable to explain to others	Never have received fertility preservation	Desire of childbearing, but no interest in receiving fertility preservation	Christianity	Not Sure	No	Yes	Yes	Yes	Yes	No	No	No	Yes	No	No	Very important	Important	Important	Very important	Not important
Yes	30-40 years	Gyeonggi-do	Married/Partnered	High school or above (undergraduate/graduate school)	More than 5.000.000 won (3.650 US dollars approximately)	Yes	Aware of the term 'fertility preservation' and its meaning, but unable to explain to others	Aware of the term 'oocyte/embryo cryopreservation', its meaning, and able to explain to others	Never have received fertility preservation	Desire of childbearing and receiving fertility preservation	Other/Atheism	Yes	Yes	Yes	Yes	Yes	Yes	No	No	Not Sure	Yes	Not Sure	Not Sure	Important	Very important	Important	Very important	Important
Yes	30-40 years	Gwang-ju	Married/Partnered	High school or above (undergraduate/graduate school)	More than 5.000.000 won (3.650 US dollars approximately)	Yes	Aware of the term ‘fertility preservation’ but unware of its meaning	Aware of the term 'oocyte/embryo cryopreservation', its meaning, and able to explain to others	Never have received fertility preservation	No interest of childbearing or receiving fertility preservation	Other/Atheism	Yes	Yes	Yes	Yes	Yes	Yes	No	No	No	Yes	No	No	Important	Important	Important	Important	Important
Yes	30-40 years	Busan	Married/Partnered	High school or above (undergraduate/graduate school)	More than 5.000.000 won (3.650 US dollars approximately)	Yes	Never heard of the term fertility preservation	Aware of the term 'oocyte/embryo cryopreservation', its meaning, and able to explain to others	Never have received fertility preservation	Desire of childbearing and receiving fertility preservation	Buddhism	Not Sure	Not Sure	Not Sure	Yes	Yes	Yes	No	No	No	Yes	Not Sure	No	Very important	Very important	Important	Very important	Important
Yes	30-40 years	Seoul	Single	High school or above (undergraduate/graduate school)	More than 5.000.000 won (3.650 US dollars approximately)	No	Aware of the term 'fertility preservation' and its meaning, but unable to explain to others	Aware of the term 'oocyte/embryo cryopreservation' and its meaning, but unable to explain to others	Never have received fertility preservation	Desire of childbearing, but no interest in receiving fertility preservation	Other/Atheism	No	No	Yes	No	Yes	No	No	No	No	Yes	No	No	Important	Very important	Important	Very important	Important
Yes	30-40 years	Jeollabuk-do	Married/Partnered	High school or above (undergraduate/graduate school)	More than 5.000.000 won (3.650 US dollars approximately)	No	Never heard of the term fertility preservation	Aware of the term 'oocyte/embryo cryopreservation' and its meaning, but unable to explain to others	Never have received fertility preservation	No interest of childbearing or receiving fertility preservation	Buddhism	Yes	Yes	No	Not Sure	Not Sure	Not Sure	Not Sure	Not Sure	Not Sure	Not Sure	Not Sure	Not Sure	Neutral	Very important	Very important	Very important	Very important
Yes	30-40 years	Gyeonggi-do	Divorced/Widowed	High school or above (undergraduate/graduate school)	Less than 5.000.000 won (3.650 US dollars approximately)	Yes	Never heard of the term fertility preservation	Never heard of the term 'oocyte/embryo cryopreservation'	Never have received fertility preservation	No interest of childbearing or receiving fertility preservation	Other/Atheism	Not Sure	Not Sure	Yes	Yes	Not Sure	Not Sure	Not Sure	Not Sure	Not Sure	Yes	Not Sure	Yes	Very important	Very important	Very important	Very important	Very important
Yes	30-40 years	Gwang-ju	Married/Partnered	High school or above (undergraduate/graduate school)	More than 5.000.000 won (3.650 US dollars approximately)	Yes	Never heard of the term fertility preservation	Aware of the term 'oocyte/embryo cryopreservation' but unaware of its meaning	Never have received fertility preservation	Desire of childbearing, but no interest in receiving fertility preservation	Christianity	Yes	Not Sure	Not Sure	Not Sure	Not Sure	Yes	No	No	No	Yes	Not Sure	Not Sure	Important	Important	Important	Important	Important
Yes	30-40 years	Daegu	Married/Partnered	High school or above (undergraduate/graduate school)	More than 5.000.000 won (3.650 US dollars approximately)	No	Never heard of the term fertility preservation	Aware of the term 'oocyte/embryo cryopreservation', its meaning, and able to explain to others	Never have received fertility preservation	Desire of childbearing, but no interest in receiving fertility preservation	Catholicism	Yes	Not Sure	Yes	Not Sure	Yes	Yes	No	No	No	Yes	Not Sure	No	Important	Very important	Very important	Very important	Neutral
Yes	30-40 years	Seoul	Single	High school or above (undergraduate/graduate school)	Less than 5.000.000 won (3.650 US dollars approximately)	No	Aware of the term 'fertility preservation' and its meaning, but unable to explain to others	Aware of the term 'oocyte/embryo cryopreservation' and its meaning, but unable to explain to others	Never have received fertility preservation	No interest of childbearing, but desire of receiving fertility preservation	Other/Atheism	No	Yes	Yes	Yes	Not Sure	No	No	No	Not Sure	Yes	Not Sure	Not Sure	Very important	Very important	Very important	Very important	Very important
Yes	30-40 years	Gyeongsangnam-do	Married/Partnered	High school or above (undergraduate/graduate school)	More than 5.000.000 won (3.650 US dollars approximately)	No	Never heard of the term fertility preservation	Aware of the term 'oocyte/embryo cryopreservation' and its meaning, but unable to explain to others	Never have received fertility preservation	Desire of childbearing, but no interest in receiving fertility preservation	Other/Atheism	Yes	Not Sure	Not Sure	Not Sure	Not Sure	Yes	Not Sure	No	No	Yes	Not Sure	Not Sure	Important	Very important	Important	Important	Very important
Yes	30-40 years	Gyeonggi-do	Single	High school or above (undergraduate/graduate school)	More than 5.000.000 won (3.650 US dollars approximately)	No	Aware of the term ‘fertility preservation’ but unware of its meaning	Aware of the term 'oocyte/embryo cryopreservation', its meaning, and able to explain to others	Never have received fertility preservation	No interest of childbearing or receiving fertility preservation	Other/Atheism	Yes	Yes	Yes	Yes	Yes	Yes	No	No	No	Yes	Not Sure	No	Important	Very important	Very important	Important	Important
Yes	20-29 years	Gyeongsangbuk-do	Single	High school or above (undergraduate/graduate school)	More than 5.000.000 won (3.650 US dollars approximately)	No	Aware of the term ‘fertility preservation’ but unware of its meaning	Aware of the term 'oocyte/embryo cryopreservation' and its meaning, but unable to explain to others	Never have received fertility preservation	No interest of childbearing, but desire of receiving fertility preservation	Other/Atheism	Yes	Yes	Yes	No	No	No	No	No	Yes	Yes	No	No	Very important	Very important	Neutral	Very important	Very important
Yes	30-40 years	Daejeon	Single	High school or above (undergraduate/graduate school)	More than 5.000.000 won (3.650 US dollars approximately)	No	Never heard of the term fertility preservation	Aware of the term 'oocyte/embryo cryopreservation' and its meaning, but unable to explain to others	Never have received fertility preservation	No interest of childbearing or receiving fertility preservation	Other/Atheism	Not Sure	No	Yes	Not Sure	Yes	Yes	No	No	No	Yes	Not Sure	No	Important	Important	Very important	Very important	Important
Yes	30-40 years	Jeollabuk-do	Married/Partnered	High school or above (undergraduate/graduate school)	More than 5.000.000 won (3.650 US dollars approximately)	No	Never heard of the term fertility preservation	Aware of the term 'oocyte/embryo cryopreservation' and its meaning, but unable to explain to others	Never have received fertility preservation	Desire of childbearing and receiving fertility preservation	Other/Atheism	Not Sure	Yes	Not Sure	Not Sure	Not Sure	Not Sure	No	No	Not Sure	Yes	Not Sure	Not Sure	Very important	Important	Important	Important	Important
Yes	30-40 years	Gyeonggi-do	Single	High school or above (undergraduate/graduate school)	Less than 5.000.000 won (3.650 US dollars approximately)	No	Never heard of the term fertility preservation	Aware of the term 'oocyte/embryo cryopreservation' and its meaning, but unable to explain to others	Never have received fertility preservation	No interest of childbearing or receiving fertility preservation	Other/Atheism	No	Yes	No	No	No	Yes	No	No	No	No	No	No	Important	Important	Important	Important	Important
Yes	30-40 years	Gyeonggi-do	Married/Partnered	High school or above (undergraduate/graduate school)	More than 5.000.000 won (3.650 US dollars approximately)	Yes	Never heard of the term fertility preservation	Aware of the term 'oocyte/embryo cryopreservation', its meaning, and able to explain to others	Never have received fertility preservation	Desire of childbearing, but no interest in receiving fertility preservation	Other/Atheism	No	Yes	Yes	Yes	Yes	Yes	No	No	No	Yes	Not Sure	No	Very important	Very important	Very important	Very important	Not important at all
Yes	30-40 years	Gyeonggi-do	Married/Partnered	High school or above (undergraduate/graduate school)	Less than 5.000.000 won (3.650 US dollars approximately)	Yes	Aware of the term ‘fertility preservation’ but unware of its meaning	Aware of the term 'oocyte/embryo cryopreservation' and its meaning, but unable to explain to others	Never have received fertility preservation	Desire of childbearing and receiving fertility preservation	Christianity	Yes	Yes	Not Sure	Yes	Yes	Yes	No	No	Yes	Yes	No	No	Very important	Important	Important	Important	Very important
Yes	30-40 years	Gyeonggi-do	Married/Partnered	High school or above (undergraduate/graduate school)	Less than 5.000.000 won (3.650 US dollars approximately)	Yes	Aware of the term 'fertility preservation' and its meaning, but unable to explain to others	Aware of the term 'oocyte/embryo cryopreservation' and its meaning, but unable to explain to others	Never have received fertility preservation	Desire of childbearing, but no interest in receiving fertility preservation	Other/Atheism	Yes	Yes	Yes	Yes	Yes	Yes	No	No	No	Yes	Not Sure	No	Important	Important	Important	Important	Very important
Yes	30-40 years	Seoul	Single	High school or above (undergraduate/graduate school)	More than 5.000.000 won (3.650 US dollars approximately)	No	Never heard of the term fertility preservation	Aware of the term 'oocyte/embryo cryopreservation' but unaware of its meaning	Never have received fertility preservation	No interest of childbearing, but desire of receiving fertility preservation	Christianity	Not Sure	Yes	Yes	Yes	Yes	Yes	Not Sure	Not Sure	Not Sure	Not Sure	Not Sure	Not Sure	Very important	Very important	Very important	Very important	Very important
Yes	30-40 years	Gyeonggi-do	Married/Partnered	High school or above (undergraduate/graduate school)	More than 5.000.000 won (3.650 US dollars approximately)	No	Never heard of the term fertility preservation	Aware of the term 'oocyte/embryo cryopreservation' and its meaning, but unable to explain to others	Never have received fertility preservation	Desire of childbearing, but no interest in receiving fertility preservation	Other/Atheism	Yes	Yes	Yes	Not Sure	Not Sure	Yes	Yes	No	No	Yes	Not Sure	Not Sure	Important	Important	Neutral	Important	Important
Yes	30-40 years	Seoul	Single	High school or above (undergraduate/graduate school)	Less than 5.000.000 won (3.650 US dollars approximately)	No	Never heard of the term fertility preservation	Aware of the term 'oocyte/embryo cryopreservation' and its meaning, but unable to explain to others	Never have received fertility preservation	Desire of childbearing, but no interest in receiving fertility preservation	Other/Atheism	Not Sure	Not Sure	Not Sure	Not Sure	Not Sure	Not Sure	No	No	No	Yes	No	Not Sure	Very important	Very important	Very important	Very important	Very important
Yes	30-40 years	Seoul	Single	High school or above (undergraduate/graduate school)	More than 5.000.000 won (3.650 US dollars approximately)	No	Never heard of the term fertility preservation	Aware of the term 'oocyte/embryo cryopreservation' and its meaning, but unable to explain to others	Never have received fertility preservation	No interest of childbearing, but desire of receiving fertility preservation	Other/Atheism	Not Sure	Not Sure	Yes	Yes	Yes	Yes	Not Sure	No	No	Yes	Not Sure	No	Very important	Important	Very important	Very important	Very important
Yes	20-29 years	Busan	Single	High school or above (undergraduate/graduate school)	Less than 5.000.000 won (3.650 US dollars approximately)	No	Aware of the term ‘fertility preservation’ but unware of its meaning	Aware of the term 'oocyte/embryo cryopreservation' but unaware of its meaning	Never have received fertility preservation	No interest of childbearing or receiving fertility preservation	Other/Atheism	No	No	Not Sure	No	Not Sure	Yes	No	No	No	No	Yes	No	Neutral	Important	Neutral	Neutral	Neutral
Yes	30-40 years	Gyeonggi-do	Single	High school or above (undergraduate/graduate school)	Less than 5.000.000 won (3.650 US dollars approximately)	No	Never heard of the term fertility preservation	Aware of the term 'oocyte/embryo cryopreservation' and its meaning, but unable to explain to others	Never have received fertility preservation	Desire of childbearing, but no interest in receiving fertility preservation	Buddhism	Yes	No	No	No	No	Yes	No	No	No	Yes	No	No	Very important	Very important	Important	Important	Neutral
Yes	20-29 years	Gwang-ju	Single	High school or above (undergraduate/graduate school)	More than 5.000.000 won (3.650 US dollars approximately)	No	Never heard of the term fertility preservation	Never heard of the term 'oocyte/embryo cryopreservation'	Never have received fertility preservation	No interest of childbearing or receiving fertility preservation	Other/Atheism	Yes	Not Sure	Not Sure	Not Sure	Not Sure	Not Sure	No	No	No	Yes	Not Sure	No	Very important	Very important	Very important	Very important	Very important
Yes	20-29 years	Gyeonggi-do	Single	High school or above (undergraduate/graduate school)	More than 5.000.000 won (3.650 US dollars approximately)	No	Never heard of the term fertility preservation	Aware of the term 'oocyte/embryo cryopreservation' and its meaning, but unable to explain to others	Never have received fertility preservation	Desire of childbearing, but no interest in receiving fertility preservation	Other/Atheism	Yes	Yes	Yes	No	Not Sure	Yes	No	No	No	Yes	No	No	Not important	Very important	Not important	Very important	Important
Yes	30-40 years	Chungcheongnam-do	Married/Partnered	High school or above (undergraduate/graduate school)	More than 5.000.000 won (3.650 US dollars approximately)	No	Never heard of the term fertility preservation	Aware of the term 'oocyte/embryo cryopreservation' and its meaning, but unable to explain to others	Never have received fertility preservation	Desire of childbearing, but no interest in receiving fertility preservation	Other/Atheism	Not Sure	Not Sure	No	No	No	No	No	No	No	Yes	Not Sure	No	Important	Very important	Important	Very important	Not important at all
Yes	30-40 years	Busan	Single	High school or above (undergraduate/graduate school)	Less than 5.000.000 won (3.650 US dollars approximately)	No	Aware of the term ‘fertility preservation’ but unware of its meaning	Aware of the term 'oocyte/embryo cryopreservation' and its meaning, but unable to explain to others	Never have received fertility preservation	No interest of childbearing or receiving fertility preservation	Christianity	Yes	Yes	Not Sure	Yes	Yes	Yes	Not Sure	No	Not Sure	Yes	Not Sure	Not Sure	Important	Very important	Important	Very important	Neutral
Yes	30-40 years	Gyeonggi-do	Single	High school or above (undergraduate/graduate school)	Less than 5.000.000 won (3.650 US dollars approximately)	No	Never heard of the term fertility preservation	Aware of the term 'oocyte/embryo cryopreservation' and its meaning, but unable to explain to others	Never have received fertility preservation	No interest of childbearing or receiving fertility preservation	Other/Atheism	Not Sure	Not Sure	Not Sure	Not Sure	No	Yes	Not Sure	No	Not Sure	Not Sure	Not Sure	No	Important	Important	Important	Very important	Important
Yes	20-29 years	Gyeonggi-do	Single	High school or above (undergraduate/graduate school)	More than 5.000.000 won (3.650 US dollars approximately)	No	Aware of the term 'fertility preservation' and its meaning, but unable to explain to others	Aware of the term 'oocyte/embryo cryopreservation', its meaning, and able to explain to others	Never have received fertility preservation	Desire of childbearing, but no interest in receiving fertility preservation	Christianity	No	Yes	Yes	Yes	Yes	Yes	No	No	No	Yes	No	No	Important	Very important	Important	Very important	Important
Yes	30-40 years	Gyeongsangnam-do	Married/Partnered	High school or above (undergraduate/graduate school)	More than 5.000.000 won (3.650 US dollars approximately)	No	Aware of the term ‘fertility preservation’ but unware of its meaning	Aware of the term 'oocyte/embryo cryopreservation' and its meaning, but unable to explain to others	Never have received fertility preservation	No interest of childbearing or receiving fertility preservation	Other/Atheism	Yes	Yes	Yes	Yes	Not Sure	Yes	No	No	No	Yes	Not Sure	Not Sure	Very important	Very important	Neutral	Important	Important
Yes	30-40 years	Chungcheongnam-do	Married/Partnered	High school or above (undergraduate/graduate school)	Less than 5.000.000 won (3.650 US dollars approximately)	No	Never heard of the term fertility preservation	Aware of the term 'oocyte/embryo cryopreservation' and its meaning, but unable to explain to others	Never have received fertility preservation	Desire of childbearing, but no interest in receiving fertility preservation	Other/Atheism	Yes	Yes	Yes	Yes	Not Sure	Yes	Not Sure	No	No	Yes	Not Sure	No	Important	Important	Very important	Very important	Very important
Yes	20-29 years	Daegu	Single	High school or above (undergraduate/graduate school)	More than 5.000.000 won (3.650 US dollars approximately)	No	Never heard of the term fertility preservation	Aware of the term 'oocyte/embryo cryopreservation' and its meaning, but unable to explain to others	Never have received fertility preservation	No interest of childbearing or receiving fertility preservation	Christianity	Not Sure	Not Sure	Yes	Not Sure	Not Sure	Not Sure	No	Not Sure	Not Sure	Not Sure	Not Sure	Not Sure	Important	Important	Important	Important	Very important
Yes	30-40 years	Gyeonggi-do	Married/Partnered	High school or above (undergraduate/graduate school)	More than 5.000.000 won (3.650 US dollars approximately)	Yes	Never heard of the term fertility preservation	Aware of the term 'oocyte/embryo cryopreservation' but unaware of its meaning	Never have received fertility preservation	No interest of childbearing or receiving fertility preservation	Buddhism	Not Sure	Not Sure	Not Sure	Not Sure	Not Sure	Not Sure	Not Sure	Not Sure	Not Sure	Not Sure	Not Sure	Yes	Neutral	Neutral	Neutral	Neutral	Important
Yes	18-19 years	Gyeonggi-do	Single	High school or above (undergraduate/graduate school)	More than 5.000.000 won (3.650 US dollars approximately)	No	Never heard of the term fertility preservation	Aware of the term 'oocyte/embryo cryopreservation' but unaware of its meaning	Never have received fertility preservation	Desire of childbearing, but no interest in receiving fertility preservation	Other/Atheism	Not Sure	No	Yes	Not Sure	Not Sure	No	No	No	Not Sure	Yes	No	No	Important	Neutral	Important	Important	Neutral
Yes	20-29 years	Gyeonggi-do	Single	High school or above (undergraduate/graduate school)	Less than 5.000.000 won (3.650 US dollars approximately)	No	Never heard of the term fertility preservation	Aware of the term 'oocyte/embryo cryopreservation' but unaware of its meaning	Never have received fertility preservation	No interest of childbearing or receiving fertility preservation	Other/Atheism	Not Sure	Not Sure	Not Sure	Not Sure	Yes	Not Sure	No	No	Not Sure	Yes	Not Sure	Not Sure	Not important at all	Very important	Very important	Very important	Very important
Yes	20-29 years	Incheon	Single	High school or above (undergraduate/graduate school)	Less than 5.000.000 won (3.650 US dollars approximately)	No	Never heard of the term fertility preservation	Never heard of the term 'oocyte/embryo cryopreservation'	Never have received fertility preservation	No interest of childbearing or receiving fertility preservation	Other/Atheism	Not Sure	Yes	Yes	Yes	Not Sure	Not Sure	Not Sure	No	Not Sure	Yes	Not Sure	Yes	Important	Important	Important	Important	Neutral
Yes	18-19 years	Jeollanam-do	Single	High school or above (undergraduate/graduate school)	More than 5.000.000 won (3.650 US dollars approximately)	No	Aware of the term ‘fertility preservation’ but unware of its meaning	Aware of the term 'oocyte/embryo cryopreservation' and its meaning, but unable to explain to others	Never have received fertility preservation	Desire of childbearing, but no interest in receiving fertility preservation	Other/Atheism	Yes	Yes	Yes	Not Sure	Yes	Yes	No	No	Not Sure	Yes	Not Sure	Not Sure	Important	Important	Very important	Very important	Important
Yes	30-40 years	Gyeonggi-do	Married/Partnered	High school or above (undergraduate/graduate school)	More than 5.000.000 won (3.650 US dollars approximately)	Yes	Aware of the term 'fertility preservation' and its meaning, but unable to explain to others	Aware of the term 'oocyte/embryo cryopreservation', its meaning, and able to explain to others	Never have received fertility preservation	Desire of childbearing and receiving fertility preservation	Other/Atheism	Yes	Yes	Yes	Yes	Yes	Yes	No	No	No	Yes	Yes	No	Important	Important	Important	Very important	Neutral
Yes	30-40 years	Seoul	Single	High school or above (undergraduate/graduate school)	Less than 5.000.000 won (3.650 US dollars approximately)	No	Never heard of the term fertility preservation	Aware of the term 'oocyte/embryo cryopreservation' and its meaning, but unable to explain to others	Never have received fertility preservation	Desire of childbearing and receiving fertility preservation	Christianity	Not Sure	Yes	Yes	Yes	Yes	Yes	No	No	Not Sure	Yes	Not Sure	No	Important	Important	Important	Very important	Important
Yes	20-29 years	Seoul	Single	High school or above (undergraduate/graduate school)	Less than 5.000.000 won (3.650 US dollars approximately)	No	Aware of the term 'fertility preservation' and its meaning, but unable to explain to others	Aware of the term 'oocyte/embryo cryopreservation', its meaning, and able to explain to others	Never have received fertility preservation	No interest of childbearing or receiving fertility preservation	Other/Atheism	Yes	Yes	No	Not Sure	Yes	Yes	No	No	Not Sure	Yes	Not Sure	No	Very important	Important	Neutral	Important	Neutral
Yes	30-40 years	Gyeonggi-do	Married/Partnered	High school or above (undergraduate/graduate school)	Less than 5.000.000 won (3.650 US dollars approximately)	No	Never heard of the term fertility preservation	Aware of the term 'oocyte/embryo cryopreservation' and its meaning, but unable to explain to others	Never have received fertility preservation	Desire of childbearing, but no interest in receiving fertility preservation	Other/Atheism	Not Sure	Yes	Not Sure	Not Sure	Not Sure	Not Sure	Not Sure	Not Sure	Not Sure	Not Sure	Not Sure	Not Sure	Important	Important	Neutral	Neutral	Neutral
Yes	30-40 years	Gwang-ju	Single	High school or above (undergraduate/graduate school)	Less than 5.000.000 won (3.650 US dollars approximately)	No	Never heard of the term fertility preservation	Aware of the term 'oocyte/embryo cryopreservation' and its meaning, but unable to explain to others	Never have received fertility preservation	No interest of childbearing or receiving fertility preservation	Other/Atheism	Yes	Yes	Not Sure	Not Sure	Yes	Yes	Not Sure	No	No	Yes	Yes	Not Sure	Important	Very important	Very important	Very important	Very important
Yes	30-40 years	Gyeonggi-do	Divorced/Widowed	High school or above (undergraduate/graduate school)	Less than 5.000.000 won (3.650 US dollars approximately)	Yes	Never heard of the term fertility preservation	Aware of the term 'oocyte/embryo cryopreservation' but unaware of its meaning	Never have received fertility preservation	No interest of childbearing or receiving fertility preservation	Other/Atheism	Yes	Yes	Not Sure	Not Sure	Not Sure	Not Sure	Not Sure	Not Sure	Not Sure	Not Sure	Not Sure	Not Sure	Neutral	Neutral	Neutral	Neutral	Neutral
Yes	20-29 years	Seoul	Single	High school or above (undergraduate/graduate school)	Less than 5.000.000 won (3.650 US dollars approximately)	No	Aware of the term 'fertility preservation' and its meaning, but unable to explain to others	Aware of the term 'oocyte/embryo cryopreservation' and its meaning, but unable to explain to others	Never have received fertility preservation	Desire of childbearing and receiving fertility preservation	Christianity	Not Sure	Yes	Yes	Not Sure	Not Sure	Yes	Not Sure	No	Not Sure	Yes	Not Sure	Not Sure	Important	Very important	Very important	Very important	Important
Yes	30-40 years	Jeollabuk-do	Married/Partnered	High school or above (undergraduate/graduate school)	Less than 5.000.000 won (3.650 US dollars approximately)	Yes	Never heard of the term fertility preservation	Aware of the term 'oocyte/embryo cryopreservation' and its meaning, but unable to explain to others	Never have received fertility preservation	No interest of childbearing or receiving fertility preservation	Other/Atheism	Not Sure	Yes	Not Sure	Yes	Not Sure	Yes	No	No	No	Yes	Not Sure	Not Sure	Important	Important	Very important	Important	Very important
Yes	30-40 years	Gyeongsangnam-do	Married/Partnered	High school or above (undergraduate/graduate school)	More than 5.000.000 won (3.650 US dollars approximately)	Yes	Aware of the term 'fertility preservation' and its meaning, but unable to explain to others	Aware of the term 'oocyte/embryo cryopreservation' and its meaning, but unable to explain to others	Never have received fertility preservation	No interest of childbearing or receiving fertility preservation	Other/Atheism	Yes	No	Yes	Yes	Yes	Yes	No	No	No	Yes	Not Sure	No	Important	Important	Neutral	Neutral	Neutral
Yes	20-29 years	Jeollabuk-do	Married/Partnered	High school or above (undergraduate/graduate school)	Less than 5.000.000 won (3.650 US dollars approximately)	No	Never heard of the term fertility preservation	Aware of the term 'oocyte/embryo cryopreservation' but unaware of its meaning	Never have received fertility preservation	No interest of childbearing or receiving fertility preservation	Catholicism	Not Sure	Not Sure	Not Sure	Not Sure	Not Sure	Not Sure	Not Sure	Not Sure	Not Sure	Yes	Not Sure	Not Sure	Neutral	Neutral	Neutral	Neutral	Neutral
Yes	20-29 years	Gyeongsangbuk-do	Single	High school or above (undergraduate/graduate school)	More than 5.000.000 won (3.650 US dollars approximately)	No	Never heard of the term fertility preservation	Never heard of the term 'oocyte/embryo cryopreservation'	Never have received fertility preservation	Desire of childbearing, but no interest in receiving fertility preservation	Other/Atheism	Yes	Yes	Yes	Yes	Not Sure	Not Sure	Not Sure	No	Not Sure	Not Sure	Not Sure	Not Sure	Important	Important	Important	Important	Very important
Yes	30-40 years	Gyeongsangnam-do	Married/Partnered	High school or above (undergraduate/graduate school)	Less than 5.000.000 won (3.650 US dollars approximately)	No	Never heard of the term fertility preservation	Aware of the term 'oocyte/embryo cryopreservation' but unaware of its meaning	Never have received fertility preservation	Desire of childbearing and receiving fertility preservation	Buddhism	Yes	Yes	Not Sure	Not Sure	Not Sure	Yes	Not Sure	No	Not Sure	Yes	Not Sure	Not Sure	Neutral	Neutral	Neutral	Neutral	Very important
Yes	30-40 years	Busan	Single	High school or above (undergraduate/graduate school)	Less than 5.000.000 won (3.650 US dollars approximately)	No	Aware of the term ‘fertility preservation’ but unware of its meaning	Aware of the term 'oocyte/embryo cryopreservation' and its meaning, but unable to explain to others	Never have received fertility preservation	Desire of childbearing and receiving fertility preservation	Other/Atheism	Not Sure	Yes	Yes	Not Sure	Yes	Yes	No	No	No	Yes	Not Sure	No	Very important	Important	Very important	Very important	Very important
Yes	30-40 years	Gwang-ju	Single	High school or above (undergraduate/graduate school)	Less than 5.000.000 won (3.650 US dollars approximately)	No	Never heard of the term fertility preservation	Aware of the term 'oocyte/embryo cryopreservation' and its meaning, but unable to explain to others	Never have received fertility preservation	No interest of childbearing or receiving fertility preservation	Other/Atheism	Not Sure	Not Sure	Not Sure	Yes	Yes	Yes	No	No	No	Yes	Yes	Yes	Important	Important	Very important	Very important	Very important
Yes	30-40 years	Seoul	Married/Partnered	High school or above (undergraduate/graduate school)	Less than 5.000.000 won (3.650 US dollars approximately)	No	Aware of the term ‘fertility preservation’ but unware of its meaning	Aware of the term 'oocyte/embryo cryopreservation', its meaning, and able to explain to others	Never have received fertility preservation	Desire of childbearing, but no interest in receiving fertility preservation	Other/Atheism	Yes	Yes	Yes	Yes	Not Sure	Yes	No	No	No	Yes	Not Sure	Yes	Important	Very important	Very important	Very important	Important
Yes	30-40 years	Daegu	Single	High school or above (undergraduate/graduate school)	More than 5.000.000 won (3.650 US dollars approximately)	No	Never heard of the term fertility preservation	Aware of the term 'oocyte/embryo cryopreservation' and its meaning, but unable to explain to others	Never have received fertility preservation	No interest of childbearing or receiving fertility preservation	Other/Atheism	Not Sure	Not Sure	Not Sure	Yes	Yes	Yes	Not Sure	No	Not Sure	Yes	Not Sure	No	Important	Important	Very important	Very important	Important
Yes	30-40 years	Seoul	Married/Partnered	High school or above (undergraduate/graduate school)	More than 5.000.000 won (3.650 US dollars approximately)	Yes	Aware of the term 'fertility preservation' and its meaning, but unable to explain to others	Aware of the term 'oocyte/embryo cryopreservation', its meaning, and able to explain to others	Never have received fertility preservation	Desire of childbearing, but no interest in receiving fertility preservation	Christianity	Yes	Yes	Yes	Yes	Not Sure	Yes	Not Sure	No	Not Sure	Yes	No	Yes	Important	Important	Very important	Very important	Neutral
Yes	30-40 years	Gyeonggi-do	Single	High school or above (undergraduate/graduate school)	More than 5.000.000 won (3.650 US dollars approximately)	No	Aware of the term ‘fertility preservation’ but unware of its meaning	Aware of the term 'oocyte/embryo cryopreservation' and its meaning, but unable to explain to others	Never have received fertility preservation	Desire of childbearing, but no interest in receiving fertility preservation	Other/Atheism	Yes	Yes	Yes	Yes	Yes	Yes	No	No	No	Yes	No	No	Important	Important	Important	Very important	Important
Yes	20-29 years	Seoul	Single	High school or above (undergraduate/graduate school)	Less than 5.000.000 won (3.650 US dollars approximately)	No	Aware of the term ‘fertility preservation’ but unware of its meaning	Aware of the term 'oocyte/embryo cryopreservation' and its meaning, but unable to explain to others	Never have received fertility preservation	Desire of childbearing, but no interest in receiving fertility preservation	Christianity	Not Sure	Yes	Yes	Not Sure	Yes	Yes	Not Sure	No	Not Sure	Yes	Not Sure	Not Sure	Important	Very important	Very important	Important	Important
Yes	20-29 years	Incheon	Single	High school or above (undergraduate/graduate school)	Less than 5.000.000 won (3.650 US dollars approximately)	No	Aware of the term 'fertility preservation' and its meaning, but unable to explain to others	Aware of the term 'oocyte/embryo cryopreservation' but unaware of its meaning	Never have received fertility preservation	Desire of childbearing, but no interest in receiving fertility preservation	Other/Atheism	No	No	No	No	No	No	No	No	No	No	No	No	Important	Important	Important	Very important	Important
Yes	30-40 years	Gyeonggi-do	Married/Partnered	High school or above (undergraduate/graduate school)	Less than 5.000.000 won (3.650 US dollars approximately)	Yes	Aware of the term 'fertility preservation' and its meaning, but unable to explain to others	Aware of the term 'oocyte/embryo cryopreservation', its meaning, and able to explain to others	Never have received fertility preservation	Desire of childbearing, but no interest in receiving fertility preservation	Other/Atheism	Not Sure	Not Sure	Not Sure	Yes	Yes	No	No	No	Not Sure	Not Sure	Not Sure	Not Sure	Very important	Very important	Very important	Very important	Very important
Yes	30-40 years	Chungcheongbuk-do	Single	High school or above (undergraduate/graduate school)	Less than 5.000.000 won (3.650 US dollars approximately)	No	Never heard of the term fertility preservation	Aware of the term 'oocyte/embryo cryopreservation' but unaware of its meaning	Never have received fertility preservation	No interest of childbearing or receiving fertility preservation	Other/Atheism	Not Sure	Not Sure	Yes	Yes	Yes	Yes	Not Sure	Not Sure	No	Not Sure	Not Sure	Not Sure	Important	Important	Important	Important	Neutral
Yes	30-40 years	Gyeongsangnam-do	Single	High school or above (undergraduate/graduate school)	Less than 5.000.000 won (3.650 US dollars approximately)	No	Aware of the term 'fertility preservation' and its meaning, but unable to explain to others	Aware of the term 'oocyte/embryo cryopreservation' and its meaning, but unable to explain to others	Never have received fertility preservation	Desire of childbearing and receiving fertility preservation	Other/Atheism	Yes	Yes	Yes	Yes	Yes	Yes	Not Sure	No	Not Sure	Yes	Yes	No	Important	Important	Important	Important	Important
Yes	30-40 years	Gwang-ju	Married/Partnered	High school or above (undergraduate/graduate school)	Less than 5.000.000 won (3.650 US dollars approximately)	Yes	Never heard of the term fertility preservation	Aware of the term 'oocyte/embryo cryopreservation' and its meaning, but unable to explain to others	Never have received fertility preservation	Desire of childbearing, but no interest in receiving fertility preservation	Other/Atheism	Yes	No	Not Sure	No	No	No	No	No	No	Yes	Not Sure	No	Not important	Important	Important	Important	Neutral
Yes	30-40 years	Busan	Single	High school or above (undergraduate/graduate school)	Less than 5.000.000 won (3.650 US dollars approximately)	No	Aware of the term ‘fertility preservation’ but unware of its meaning	Aware of the term 'oocyte/embryo cryopreservation', its meaning, and able to explain to others	Never have received fertility preservation	Desire of childbearing and receiving fertility preservation	Other/Atheism	No	Not Sure	Yes	Yes	Yes	Yes	Yes	No	Not Sure	Yes	Not Sure	Not Sure	Very important	Very important	Very important	Very important	Very important
Yes	30-40 years	Incheon	Married/Partnered	High school or above (undergraduate/graduate school)	Less than 5.000.000 won (3.650 US dollars approximately)	Yes	Aware of the term 'fertility preservation' and its meaning, but unable to explain to others	Aware of the term 'oocyte/embryo cryopreservation' and its meaning, but unable to explain to others	Never have received fertility preservation	Desire of childbearing and receiving fertility preservation	Other/Atheism	Yes	Yes	Yes	Yes	Yes	Yes	No	No	No	Yes	No	No	Important	Important	Very important	Very important	Very important
Yes	30-40 years	Seoul	Single	High school or above (undergraduate/graduate school)	Less than 5.000.000 won (3.650 US dollars approximately)	No	Never heard of the term fertility preservation	Aware of the term 'oocyte/embryo cryopreservation' and its meaning, but unable to explain to others	Never have received fertility preservation	No interest of childbearing or receiving fertility preservation	Other/Atheism	Not Sure	Not Sure	Not Sure	Not Sure	Not Sure	Not Sure	Not Sure	Not Sure	Not Sure	Not Sure	Not Sure	Not Sure	Neutral	Important	Important	Important	Very important
Yes	30-40 years	Seoul	Single	High school or above (undergraduate/graduate school)	Less than 5.000.000 won (3.650 US dollars approximately)	No	Aware of the term ‘fertility preservation’ but unware of its meaning	Never heard of the term 'oocyte/embryo cryopreservation'	Never have received fertility preservation	No interest of childbearing or receiving fertility preservation	Other/Atheism	Not Sure	Yes	Yes	Not Sure	Not Sure	Not Sure	Not Sure	Not Sure	Not Sure	Not Sure	Not Sure	Not Sure	Very important	Very important	Very important	Very important	Important
Yes	30-40 years	Seoul	Single	High school or above (undergraduate/graduate school)	More than 5.000.000 won (3.650 US dollars approximately)	No	Aware of the term ‘fertility preservation’ but unware of its meaning	Aware of the term 'oocyte/embryo cryopreservation' and its meaning, but unable to explain to others	Never have received fertility preservation	Desire of childbearing and receiving fertility preservation	Buddhism	Yes	Yes	Not Sure	Not Sure	Yes	Not Sure	No	No	Not Sure	Yes	Not Sure	No	Very important	Very important	Important	Very important	Neutral
Yes	30-40 years	Chungcheongbuk-do	Married/Partnered	High school or above (undergraduate/graduate school)	Less than 5.000.000 won (3.650 US dollars approximately)	Yes	Never heard of the term fertility preservation	Aware of the term 'oocyte/embryo cryopreservation' but unaware of its meaning	Never have received fertility preservation	Desire of childbearing, but no interest in receiving fertility preservation	Other/Atheism	No	Not Sure	Not Sure	Not Sure	Not Sure	Yes	Not Sure	Not Sure	Not Sure	Not Sure	Not Sure	No	Important	Very important	Very important	Very important	Very important
Yes	20-29 years	Incheon	Single	High school or above (undergraduate/graduate school)	More than 5.000.000 won (3.650 US dollars approximately)	No	Never heard of the term fertility preservation	Aware of the term 'oocyte/embryo cryopreservation' and its meaning, but unable to explain to others	Never have received fertility preservation	Desire of childbearing and receiving fertility preservation	Other/Atheism	No	Yes	Yes	No	No	Yes	No	No	No	Yes	No	No	Important	Very important	Very important	Very important	Very important
Yes	20-29 years	Jeju-do	Single	High school or above (undergraduate/graduate school)	Less than 5.000.000 won (3.650 US dollars approximately)	No	Never heard of the term fertility preservation	Aware of the term 'oocyte/embryo cryopreservation' but unaware of its meaning	Never have received fertility preservation	No interest of childbearing or receiving fertility preservation	Other/Atheism	Not Sure	Not Sure	Not Sure	Not Sure	Not Sure	Not Sure	Not Sure	Not Sure	Not Sure	Not Sure	Not Sure	Not Sure	Not important	Not important	Not important	Not important	Not important
Yes	20-29 years	Gyeonggi-do	Single	High school or above (undergraduate/graduate school)	Less than 5.000.000 won (3.650 US dollars approximately)	No	Never heard of the term fertility preservation	Never heard of the term 'oocyte/embryo cryopreservation'	Never have received fertility preservation	No interest of childbearing or receiving fertility preservation	Other/Atheism	Not Sure	Not Sure	Yes	Yes	Yes	Not Sure	Not Sure	No	Not Sure	Not Sure	Not Sure	Not Sure	Neutral	Neutral	Neutral	Neutral	Important
Yes	30-40 years	Gwang-ju	Single	High school or above (undergraduate/graduate school)	Less than 5.000.000 won (3.650 US dollars approximately)	No	Never heard of the term fertility preservation	Aware of the term 'oocyte/embryo cryopreservation', its meaning, and able to explain to others	Never have received fertility preservation	No interest of childbearing or receiving fertility preservation	Christianity	Yes	Not Sure	Not Sure	Yes	Yes	Yes	No	No	No	Yes	Not Sure	No	Very important	Very important	Important	Very important	Very important
Yes	30-40 years	Gyeonggi-do	Married/Partnered	High school or above (undergraduate/graduate school)	Less than 5.000.000 won (3.650 US dollars approximately)	Yes	Never heard of the term fertility preservation	Aware of the term 'oocyte/embryo cryopreservation', its meaning, and able to explain to others	Never have received fertility preservation	No interest of childbearing or receiving fertility preservation	Other/Atheism	Yes	No	Not Sure	Not Sure	No	No	No	No	No	No	No	No	Neutral	Neutral	Important	Important	Important
Yes	30-40 years	Seoul	Single	High school or above (undergraduate/graduate school)	More than 5.000.000 won (3.650 US dollars approximately)	No	Never heard of the term fertility preservation	Aware of the term 'oocyte/embryo cryopreservation' but unaware of its meaning	Never have received fertility preservation	Desire of childbearing, but no interest in receiving fertility preservation	Other/Atheism	Yes	Not Sure	Not Sure	Yes	Yes	Not Sure	No	No	Not Sure	Yes	Not Sure	Not Sure	Important	Very important	Important	Very important	Important
Yes	30-40 years	Gyeonggi-do	Single	High school or above (undergraduate/graduate school)	More than 5.000.000 won (3.650 US dollars approximately)	No	Never heard of the term fertility preservation	Aware of the term 'oocyte/embryo cryopreservation' and its meaning, but unable to explain to others	Never have received fertility preservation	Desire of childbearing, but no interest in receiving fertility preservation	Other/Atheism	Yes	Yes	No	Yes	Yes	Yes	Not Sure	No	Not Sure	Yes	Not Sure	Not Sure	Very important	Very important	Neutral	Neutral	Important
Yes	30-40 years	Seoul	Married/Partnered	High school or above (undergraduate/graduate school)	More than 5.000.000 won (3.650 US dollars approximately)	Yes	Aware of the term ‘fertility preservation’ but unware of its meaning	Aware of the term 'oocyte/embryo cryopreservation', its meaning, and able to explain to others	Never have received fertility preservation	Desire of childbearing, but no interest in receiving fertility preservation	Other/Atheism	Not Sure	Not Sure	Yes	Not Sure	Not Sure	Yes	No	No	No	Yes	Not Sure	Not Sure	Very important	Very important	Very important	Very important	Very important
Yes	30-40 years	Gyeonggi-do	Single	High school or above (undergraduate/graduate school)	More than 5.000.000 won (3.650 US dollars approximately)	No	Never heard of the term fertility preservation	Aware of the term 'oocyte/embryo cryopreservation' but unaware of its meaning	Never have received fertility preservation	No interest of childbearing or receiving fertility preservation	Other/Atheism	Yes	Yes	Yes	Not Sure	Not Sure	No	No	No	No	Yes	Yes	Yes	Very important	Very important	Very important	Very important	Very important
Yes	30-40 years	Seoul	Single	High school or above (undergraduate/graduate school)	Less than 5.000.000 won (3.650 US dollars approximately)	No	Aware of the term 'fertility preservation' and its meaning, but unable to explain to others	Aware of the term 'oocyte/embryo cryopreservation' and its meaning, but unable to explain to others	Never have received fertility preservation	Desire of childbearing and receiving fertility preservation	Other/Atheism	Not Sure	Yes	Not Sure	Yes	Not Sure	Yes	Not Sure	Not Sure	Not Sure	Yes	Not Sure	Yes	Important	Very important	Neutral	Important	Important
Yes	30-40 years	Gwang-ju	Married/Partnered	High school or above (undergraduate/graduate school)	More than 5.000.000 won (3.650 US dollars approximately)	Yes	Never heard of the term fertility preservation	Aware of the term 'oocyte/embryo cryopreservation' and its meaning, but unable to explain to others	Never have received fertility preservation	Desire of childbearing, but no interest in receiving fertility preservation	Other/Atheism	Yes	Not Sure	Yes	No	Yes	Not Sure	Not Sure	No	Not Sure	Yes	Not Sure	Not Sure	Neutral	Important	Important	Very important	Not important
Yes	30-40 years	Seoul	Single	High school or above (undergraduate/graduate school)	Less than 5.000.000 won (3.650 US dollars approximately)	No	Never heard of the term fertility preservation	Aware of the term 'oocyte/embryo cryopreservation' and its meaning, but unable to explain to others	Never have received fertility preservation	Desire of childbearing and receiving fertility preservation	Other/Atheism	No	Yes	Yes	Yes	Yes	Yes	No	No	No	Yes	No	No	Not important at all	Important	Neutral	Very important	Very important
Yes	30-40 years	Seoul	Married/Partnered	High school or above (undergraduate/graduate school)	More than 5.000.000 won (3.650 US dollars approximately)	No	Never heard of the term fertility preservation	Aware of the term 'oocyte/embryo cryopreservation' and its meaning, but unable to explain to others	Never have received fertility preservation	Desire of childbearing, but no interest in receiving fertility preservation	Other/Atheism	Yes	Yes	Yes	Yes	Yes	Yes	No	No	No	Yes	No	No	Very important	Important	Important	Important	Important
Yes	30-40 years	Gwang-ju	Single	High school or above (undergraduate/graduate school)	More than 5.000.000 won (3.650 US dollars approximately)	No	Never heard of the term fertility preservation	Aware of the term 'oocyte/embryo cryopreservation' but unaware of its meaning	Never have received fertility preservation	Desire of childbearing, but no interest in receiving fertility preservation	Other/Atheism	Yes	Yes	Not Sure	Yes	Yes	No	Yes	Not Sure	Not Sure	No	No	Yes	Important	Neutral	Very important	Important	Neutral
Yes	30-40 years	Gyeonggi-do	Single	High school or above (undergraduate/graduate school)	More than 5.000.000 won (3.650 US dollars approximately)	No	Never heard of the term fertility preservation	Aware of the term 'oocyte/embryo cryopreservation' and its meaning, but unable to explain to others	Never have received fertility preservation	Desire of childbearing and receiving fertility preservation	Other/Atheism	Yes	Yes	Yes	No	Yes	Yes	No	No	Not Sure	Yes	No	No	Very important	Very important	Very important	Very important	Important
Yes	30-40 years	Gyeonggi-do	Single	High school or above (undergraduate/graduate school)	Less than 5.000.000 won (3.650 US dollars approximately)	No	Never heard of the term fertility preservation	Aware of the term 'oocyte/embryo cryopreservation' but unaware of its meaning	Never have received fertility preservation	No interest of childbearing or receiving fertility preservation	Other/Atheism	Not Sure	Yes	Yes	Not Sure	Not Sure	Yes	No	Yes	Not Sure	Yes	Not Sure	Not Sure	Important	Important	Important	Important	Important
Yes	30-40 years	Gyeongsangnam-do	Divorced/Widowed	High school or above (undergraduate/graduate school)	Less than 5.000.000 won (3.650 US dollars approximately)	Yes	Aware of the term ‘fertility preservation’ but unware of its meaning	Aware of the term 'oocyte/embryo cryopreservation' and its meaning, but unable to explain to others	Never have received fertility preservation	No interest of childbearing, but desire of receiving fertility preservation	Buddhism	Yes	Yes	Yes	Yes	Yes	Yes	No	No	No	Yes	No	No	Very important	Very important	Neutral	Important	Very important
Yes	30-40 years	Gyeonggi-do	Divorced/Widowed	High school or above (undergraduate/graduate school)	More than 5.000.000 won (3.650 US dollars approximately)	No	Never heard of the term fertility preservation	Aware of the term 'oocyte/embryo cryopreservation' and its meaning, but unable to explain to others	Never have received fertility preservation	No interest of childbearing or receiving fertility preservation	Christianity	Not Sure	Yes	Yes	Not Sure	Not Sure	Yes	Not Sure	No	No	Yes	Not Sure	Not Sure	Neutral	Important	Very important	Very important	Important
Yes	30-40 years	Chungcheongnam-do	Married/Partnered	High school or above (undergraduate/graduate school)	More than 5.000.000 won (3.650 US dollars approximately)	Yes	Never heard of the term fertility preservation	Aware of the term 'oocyte/embryo cryopreservation' and its meaning, but unable to explain to others	Never have received fertility preservation	No interest of childbearing or receiving fertility preservation	Catholicism	Not Sure	Not Sure	Yes	Yes	Yes	Not Sure	No	No	Not Sure	Yes	No	No	Important	Very important	Very important	Important	Important
Yes	20-29 years	Seoul	Single	High school or above (undergraduate/graduate school)	Less than 5.000.000 won (3.650 US dollars approximately)	No	Never heard of the term fertility preservation	Aware of the term 'oocyte/embryo cryopreservation' and its meaning, but unable to explain to others	Never have received fertility preservation	No interest of childbearing or receiving fertility preservation	Other/Atheism	Yes	Not Sure	No	No	Not Sure	Yes	No	No	No	Yes	Not Sure	Not Sure	Important	Very important	Very important	Very important	Very important
Yes	30-40 years	Jeju-do	Married/Partnered	High school or above (undergraduate/graduate school)	Less than 5.000.000 won (3.650 US dollars approximately)	No	Aware of the term ‘fertility preservation’ but unware of its meaning	Aware of the term 'oocyte/embryo cryopreservation' and its meaning, but unable to explain to others	Never have received fertility preservation	No interest of childbearing or receiving fertility preservation	Other/Atheism	Not Sure	Not Sure	Yes	Yes	Yes	Yes	No	No	No	Yes	Not Sure	No	Very important	Very important	Very important	Very important	Important
Yes	20-29 years	Gyeonggi-do	Single	High school or above (undergraduate/graduate school)	More than 5.000.000 won (3.650 US dollars approximately)	No	Never heard of the term fertility preservation	Aware of the term 'oocyte/embryo cryopreservation' but unaware of its meaning	Never have received fertility preservation	Desire of childbearing, but no interest in receiving fertility preservation	Other/Atheism	Yes	Yes	No	No	No	Yes	No	No	No	No	No	No	Important	Very important	Important	Very important	Important
Yes	20-29 years	Daejeon	Single	High school or above (undergraduate/graduate school)	Less than 5.000.000 won (3.650 US dollars approximately)	No	Never heard of the term fertility preservation	Aware of the term 'oocyte/embryo cryopreservation', its meaning, and able to explain to others	Never have received fertility preservation	No interest of childbearing or receiving fertility preservation	Other/Atheism	Yes	Not Sure	Yes	No	Yes	Yes	No	No	No	Yes	No	No	Important	Important	Very important	Very important	Very important
Yes	18-19 years	Gyeonggi-do	Single	High school or above (undergraduate/graduate school)	Less than 5.000.000 won (3.650 US dollars approximately)	No	Never heard of the term fertility preservation	Never heard of the term 'oocyte/embryo cryopreservation'	Never have received fertility preservation	Desire of childbearing, but no interest in receiving fertility preservation	Other/Atheism	Not Sure	Not Sure	Yes	Not Sure	Not Sure	Not Sure	Not Sure	No	No	Yes	Not Sure	Yes	Important	Very important	Very important	Very important	Important
Yes	30-40 years	Seoul	Married/Partnered	High school or above (undergraduate/graduate school)	More than 5.000.000 won (3.650 US dollars approximately)	No	Never heard of the term fertility preservation	Aware of the term 'oocyte/embryo cryopreservation' and its meaning, but unable to explain to others	Never have received fertility preservation	No interest of childbearing, but desire of receiving fertility preservation	Buddhism	No	No	Yes	No	Yes	Yes	No	No	No	Yes	No	No	Important	Very important	Important	Very important	Neutral
Yes	30-40 years	Daegu	Married/Partnered	High school or above (undergraduate/graduate school)	Less than 5.000.000 won (3.650 US dollars approximately)	Yes	Aware of the term ‘fertility preservation’ but unware of its meaning	Aware of the term 'oocyte/embryo cryopreservation' and its meaning, but unable to explain to others	Never have received fertility preservation	Desire of childbearing, but no interest in receiving fertility preservation	Other/Atheism	Yes	Yes	Yes	Yes	Yes	Yes	Not Sure	No	Not Sure	Yes	No	Yes	Important	Very important	Very important	Very important	Important
Yes	30-40 years	Gyeonggi-do	Single	High school or above (undergraduate/graduate school)	Less than 5.000.000 won (3.650 US dollars approximately)	No	Never heard of the term fertility preservation	Aware of the term 'oocyte/embryo cryopreservation' and its meaning, but unable to explain to others	Never have received fertility preservation	No interest of childbearing or receiving fertility preservation	Christianity	Yes	Not Sure	Yes	Not Sure	Yes	Not Sure	No	No	No	Yes	No	No	Very important	Important	Very important	Important	Neutral
Yes	30-40 years	Jeollabuk-do	Single	High school or above (undergraduate/graduate school)	Less than 5.000.000 won (3.650 US dollars approximately)	No	Never heard of the term fertility preservation	Never heard of the term 'oocyte/embryo cryopreservation'	Never have received fertility preservation	Desire of childbearing, but no interest in receiving fertility preservation	Other/Atheism	No	No	No	No	No	No	No	No	No	No	No	No	Very important	Very important	Important	Very important	Very important
Yes	30-40 years	Gyeonggi-do	Single	High school or above (undergraduate/graduate school)	Less than 5.000.000 won (3.650 US dollars approximately)	No	Never heard of the term fertility preservation	Aware of the term 'oocyte/embryo cryopreservation' and its meaning, but unable to explain to others	Never have received fertility preservation	No interest of childbearing or receiving fertility preservation	Catholicism	Not Sure	Yes	Yes	Yes	Yes	Yes	No	No	No	Yes	No	Yes	Neutral	Important	Important	Important	Important
Yes	20-29 years	Ulsan	Single	High school or above (undergraduate/graduate school)	More than 5.000.000 won (3.650 US dollars approximately)	No	Aware of the term ‘fertility preservation’ but unware of its meaning	Aware of the term 'oocyte/embryo cryopreservation' and its meaning, but unable to explain to others	Never have received fertility preservation	No interest of childbearing or receiving fertility preservation	Other/Atheism	Not Sure	Not Sure	Yes	Yes	Not Sure	Yes	No	No	No	Yes	Not Sure	No	Important	Important	Neutral	Important	Important
Yes	30-40 years	Seoul	Married/Partnered	High school or above (undergraduate/graduate school)	Less than 5.000.000 won (3.650 US dollars approximately)	No	Aware of the term ‘fertility preservation’ but unware of its meaning	Aware of the term 'oocyte/embryo cryopreservation' but unaware of its meaning	Never have received fertility preservation	Desire of childbearing, but no interest in receiving fertility preservation	Catholicism	Yes	Yes	Yes	Yes	Not Sure	Yes	No	No	Not Sure	Yes	No	Not Sure	Important	Important	Important	Important	Neutral
Yes	30-40 years	Busan	Married/Partnered	High school or above (undergraduate/graduate school)	More than 5.000.000 won (3.650 US dollars approximately)	Yes	Never heard of the term fertility preservation	Aware of the term 'oocyte/embryo cryopreservation' and its meaning, but unable to explain to others	Never have received fertility preservation	Desire of childbearing, but no interest in receiving fertility preservation	Other/Atheism	Not Sure	Not Sure	Yes	Not Sure	Yes	Not Sure	No	No	No	Yes	Yes	No	Very important	Very important	Very important	Very important	Very important
Yes	30-40 years	Gyeonggi-do	Married/Partnered	High school or above (undergraduate/graduate school)	Less than 5.000.000 won (3.650 US dollars approximately)	Yes	Never heard of the term fertility preservation	Aware of the term 'oocyte/embryo cryopreservation' but unaware of its meaning	Never have received fertility preservation	No interest of childbearing or receiving fertility preservation	Other/Atheism	Not Sure	Yes	Not Sure	Yes	Not Sure	Yes	No	No	No	No	Not Sure	No	Neutral	Important	Important	Important	Important
Yes	30-40 years	Seoul	Single	High school or above (undergraduate/graduate school)	More than 5.000.000 won (3.650 US dollars approximately)	No	Never heard of the term fertility preservation	Never heard of the term 'oocyte/embryo cryopreservation'	Never have received fertility preservation	Desire of childbearing, but no interest in receiving fertility preservation	Other/Atheism	Not Sure	Not Sure	Not Sure	Not Sure	Not Sure	Not Sure	Not Sure	Not Sure	Not Sure	Not Sure	Not Sure	Not Sure	Very important	Very important	Very important	Very important	Very important
Yes	20-29 years	Seoul	Single	High school or above (undergraduate/graduate school)	More than 5.000.000 won (3.650 US dollars approximately)	No	Aware of the term 'fertility preservation' and its meaning, but unable to explain to others	Aware of the term 'oocyte/embryo cryopreservation' and its meaning, but unable to explain to others	Never have received fertility preservation	Desire of childbearing, but no interest in receiving fertility preservation	Other/Atheism	Not Sure	Not Sure	Not Sure	No	Yes	Yes	No	No	No	Yes	Yes	No	Important	Important	Important	Important	Neutral
Yes	20-29 years	Chungcheongbuk-do	Single	High school or above (undergraduate/graduate school)	Less than 5.000.000 won (3.650 US dollars approximately)	No	Never heard of the term fertility preservation	Aware of the term 'oocyte/embryo cryopreservation' and its meaning, but unable to explain to others	Never have received fertility preservation	No interest of childbearing or receiving fertility preservation	Other/Atheism	Not Sure	Yes	Yes	Yes	Not Sure	Yes	No	No	No	Yes	No	No	Important	Very important	Very important	Very important	Important
Yes	30-40 years	Seoul	Single	High school or above (undergraduate/graduate school)	Less than 5.000.000 won (3.650 US dollars approximately)	No	Never heard of the term fertility preservation	Aware of the term 'oocyte/embryo cryopreservation' but unaware of its meaning	Never have received fertility preservation	Desire of childbearing, but no interest in receiving fertility preservation	Other/Atheism	Not Sure	Not Sure	Not Sure	Not Sure	Yes	Yes	No	No	No	Yes	No	Not Sure	Very important	Very important	Very important	Very important	Very important
Yes	20-29 years	Gangwon-do	Single	High school or above (undergraduate/graduate school)	Less than 5.000.000 won (3.650 US dollars approximately)	No	Never heard of the term fertility preservation	Aware of the term 'oocyte/embryo cryopreservation' and its meaning, but unable to explain to others	Never have received fertility preservation	No interest of childbearing, but desire of receiving fertility preservation	Other/Atheism	No	No	No	No	No	Yes	No	No	No	No	No	No	Important	Important	Neutral	Important	Important
Yes	20-29 years	Chungcheongbuk-do	Married/Partnered	High school or above (undergraduate/graduate school)	More than 5.000.000 won (3.650 US dollars approximately)	No	Never heard of the term fertility preservation	Aware of the term 'oocyte/embryo cryopreservation' and its meaning, but unable to explain to others	Never have received fertility preservation	Desire of childbearing, but no interest in receiving fertility preservation	Buddhism	Not Sure	Not Sure	Yes	Not Sure	Not Sure	Not Sure	Not Sure	No	Not Sure	Yes	Not Sure	No	Neutral	Neutral	Important	Important	Important
Yes	30-40 years	Gyeonggi-do	Single	High school or above (undergraduate/graduate school)	More than 5.000.000 won (3.650 US dollars approximately)	No	Never heard of the term fertility preservation	Aware of the term 'oocyte/embryo cryopreservation' and its meaning, but unable to explain to others	Never have received fertility preservation	Desire of childbearing, but no interest in receiving fertility preservation	Other/Atheism	Not Sure	Yes	Yes	Yes	Yes	Yes	Not Sure	No	Not Sure	Yes	Not Sure	Not Sure	Very important	Important	Neutral	Neutral	Neutral
Yes	30-40 years	Jeollanam-do	Divorced/Widowed	High school or above (undergraduate/graduate school)	Less than 5.000.000 won (3.650 US dollars approximately)	Yes	Never heard of the term fertility preservation	Aware of the term 'oocyte/embryo cryopreservation', its meaning, and able to explain to others	Never have received fertility preservation	Desire of childbearing and receiving fertility preservation	Other/Atheism	Yes	Yes	Not Sure	Yes	Yes	Yes	No	No	No	Yes	Not Sure	No	Important	Neutral	Important	Important	Important
Yes	20-29 years	Seoul	Single	High school or above (undergraduate/graduate school)	Less than 5.000.000 won (3.650 US dollars approximately)	No	Never heard of the term fertility preservation	Aware of the term 'oocyte/embryo cryopreservation' and its meaning, but unable to explain to others	Never have received fertility preservation	Desire of childbearing, but no interest in receiving fertility preservation	Other/Atheism	Not Sure	Not Sure	Not Sure	Not Sure	Not Sure	Not Sure	Not Sure	Not Sure	Not Sure	Not Sure	Not Sure	Not Sure	Important	Neutral	Neutral	Important	Important
Yes	30-40 years	Daejeon	Single	High school or above (undergraduate/graduate school)	Less than 5.000.000 won (3.650 US dollars approximately)	No	Never heard of the term fertility preservation	Aware of the term 'oocyte/embryo cryopreservation' and its meaning, but unable to explain to others	Never have received fertility preservation	No interest of childbearing or receiving fertility preservation	Other/Atheism	No	No	No	No	Yes	Yes	No	No	No	Yes	No	Yes	Important	Important	Important	Very important	Important
Yes	20-29 years	Gyeonggi-do	Single	High school or above (undergraduate/graduate school)	More than 5.000.000 won (3.650 US dollars approximately)	No	Never heard of the term fertility preservation	Aware of the term 'oocyte/embryo cryopreservation' and its meaning, but unable to explain to others	Never have received fertility preservation	Desire of childbearing, but no interest in receiving fertility preservation	Christianity	Yes	Yes	No	No	No	No	No	No	No	Yes	No	Not Sure	Important	Important	Not important	Not important	Important
Yes	30-40 years	Chungcheongnam-do	Single	High school or above (undergraduate/graduate school)	Less than 5.000.000 won (3.650 US dollars approximately)	No	Never heard of the term fertility preservation	Aware of the term 'oocyte/embryo cryopreservation', its meaning, and able to explain to others	Never have received fertility preservation	No interest of childbearing, but desire of receiving fertility preservation	Other/Atheism	Yes	Yes	Yes	Yes	Not Sure	Yes	Not Sure	Not Sure	Not Sure	Yes	Not Sure	Yes	Very important	Important	Important	Important	Important
Yes	30-40 years	Jeollabuk-do	Single	High school or above (undergraduate/graduate school)	More than 5.000.000 won (3.650 US dollars approximately)	No	Never heard of the term fertility preservation	Aware of the term 'oocyte/embryo cryopreservation' and its meaning, but unable to explain to others	Never have received fertility preservation	No interest of childbearing or receiving fertility preservation	Other/Atheism	Yes	Yes	Not Sure	No	Yes	Yes	No	No	No	Yes	Not Sure	No	Important	Very important	Important	Important	Important
Yes	30-40 years	Gyeongsangnam-do	Single	High school or above (undergraduate/graduate school)	Less than 5.000.000 won (3.650 US dollars approximately)	No	Aware of the term 'fertility preservation' and its meaning, but unable to explain to others	Aware of the term 'oocyte/embryo cryopreservation' and its meaning, but unable to explain to others	Never have received fertility preservation	Desire of childbearing and receiving fertility preservation	Buddhism	No	Yes	No	Yes	No	Yes	No	No	No	Yes	No	Yes	Important	Important	Important	Very important	Important
Yes	30-40 years	Chungcheongnam-do	Married/Partnered	High school or above (undergraduate/graduate school)	More than 5.000.000 won (3.650 US dollars approximately)	Yes	Never heard of the term fertility preservation	Aware of the term 'oocyte/embryo cryopreservation' but unaware of its meaning	Never have received fertility preservation	Desire of childbearing, but no interest in receiving fertility preservation	Other/Atheism	Yes	Yes	No	No	No	No	No	Not Sure	Not Sure	No	Not Sure	Not Sure	Very important	Very important	Very important	Very important	Very important
Yes	30-40 years	Jeollanam-do	Married/Partnered	High school or above (undergraduate/graduate school)	More than 5.000.000 won (3.650 US dollars approximately)	No	Never heard of the term fertility preservation	Aware of the term 'oocyte/embryo cryopreservation', its meaning, and able to explain to others	Never have received fertility preservation	Desire of childbearing, but no interest in receiving fertility preservation	Other/Atheism	Yes	Yes	Not Sure	Yes	Not Sure	Yes	No	No	No	Yes	No	No	Very important	Very important	Very important	Very important	Very important
Yes	30-40 years	Busan	Married/Partnered	High school or above (undergraduate/graduate school)	Less than 5.000.000 won (3.650 US dollars approximately)	Yes	Aware of the term ‘fertility preservation’ but unware of its meaning	Aware of the term 'oocyte/embryo cryopreservation', its meaning, and able to explain to others	Never have received fertility preservation	No interest of childbearing or receiving fertility preservation	Other/Atheism	Yes	Yes	Yes	Yes	Yes	No	No	No	Not Sure	Yes	Not Sure	No	Very important	Very important	Important	Important	Very important
Yes	30-40 years	Seoul	Single	High school or above (undergraduate/graduate school)	Less than 5.000.000 won (3.650 US dollars approximately)	No	Aware of the term 'fertility preservation' and its meaning, but unable to explain to others	Aware of the term 'oocyte/embryo cryopreservation', its meaning, and able to explain to others	Never have received fertility preservation	Desire of childbearing, but no interest in receiving fertility preservation	Other/Atheism	Yes	Yes	Yes	Yes	Yes	Not Sure	No	No	No	Yes	Not Sure	No	Very important	Very important	Very important	Very important	Very important
Yes	30-40 years	Gyeonggi-do	Single	High school or above (undergraduate/graduate school)	More than 5.000.000 won (3.650 US dollars approximately)	No	Aware of the term ‘fertility preservation’ but unware of its meaning	Aware of the term 'oocyte/embryo cryopreservation' and its meaning, but unable to explain to others	Never have received fertility preservation	Desire of childbearing, but no interest in receiving fertility preservation	Other/Atheism	Yes	Not Sure	Yes	Yes	Yes	Yes	Yes	Yes	No	Yes	Not Sure	Not Sure	Important	Important	Important	Important	Important
Yes	30-40 years	Gyeonggi-do	Married/Partnered	High school or above (undergraduate/graduate school)	More than 5.000.000 won (3.650 US dollars approximately)	Yes	Aware of the term 'fertility preservation' and its meaning, but unable to explain to others	Aware of the term 'oocyte/embryo cryopreservation' and its meaning, but unable to explain to others	Never have received fertility preservation	Desire of childbearing, but no interest in receiving fertility preservation	Christianity	Yes	Yes	No	Yes	Yes	Yes	No	No	No	Yes	Not Sure	No	Important	Important	Important	Important	Important
Yes	20-29 years	Gwang-ju	Single	High school or above (undergraduate/graduate school)	Less than 5.000.000 won (3.650 US dollars approximately)	No	Never heard of the term fertility preservation	Aware of the term 'oocyte/embryo cryopreservation' and its meaning, but unable to explain to others	Never have received fertility preservation	No interest of childbearing or receiving fertility preservation	Other/Atheism	Not Sure	Not Sure	Yes	No	Not Sure	Yes	Not Sure	Not Sure	Not Sure	Yes	Not Sure	Not Sure	Important	Important	Important	Important	Neutral
Yes	20-29 years	Jeollanam-do	Single	High school or above (undergraduate/graduate school)	More than 5.000.000 won (3.650 US dollars approximately)	No	Never heard of the term fertility preservation	Aware of the term 'oocyte/embryo cryopreservation' and its meaning, but unable to explain to others	Never have received fertility preservation	No interest of childbearing or receiving fertility preservation	Other/Atheism	Not Sure	Not Sure	Not Sure	Not Sure	Not Sure	Not Sure	Not Sure	Not Sure	Not Sure	Not Sure	Not Sure	Yes	Important	Important	Important	Important	Important
Yes	30-40 years	Gyeonggi-do	Single	High school or above (undergraduate/graduate school)	More than 5.000.000 won (3.650 US dollars approximately)	No	Never heard of the term fertility preservation	Aware of the term 'oocyte/embryo cryopreservation' and its meaning, but unable to explain to others	Never have received fertility preservation	Desire of childbearing, but no interest in receiving fertility preservation	Other/Atheism	Not Sure	Not Sure	Not Sure	Not Sure	Not Sure	Not Sure	Not Sure	Not Sure	Not Sure	Not Sure	Not Sure	Not Sure	Neutral	Neutral	Neutral	Neutral	Neutral
Yes	30-40 years	Gyeonggi-do	Single	High school or above (undergraduate/graduate school)	Less than 5.000.000 won (3.650 US dollars approximately)	No	Aware of the term 'fertility preservation', its meaning, and able to explain to others 어를 들어본 적이 있고, 그 용어가 의미하는 바를 다른 사람에게 설명해줄 수 있을 정도로 알고 있다	Aware of the term 'oocyte/embryo cryopreservation' but unaware of its meaning	Never have received fertility preservation	No interest of childbearing or receiving fertility preservation	Other/Atheism	Yes	Yes	Not Sure	Not Sure	Not Sure	Yes	Not Sure	Not Sure	Not Sure	Yes	Not Sure	Not Sure	Very important	Very important	Important	Very important	Very important
Yes	20-29 years	Gwang-ju	Single	High school or above (undergraduate/graduate school)	Less than 5.000.000 won (3.650 US dollars approximately)	No	Aware of the term 'fertility preservation' and its meaning, but unable to explain to others	Aware of the term 'oocyte/embryo cryopreservation', its meaning, and able to explain to others	Never have received fertility preservation	Desire of childbearing and receiving fertility preservation	Other/Atheism	Yes	Yes	Yes	Yes	Yes	Yes	No	No	No	Yes	Yes	No	Very important	Very important	Very important	Important	Very important
Yes	30-40 years	Gyeonggi-do	Single	High school or above (undergraduate/graduate school)	More than 5.000.000 won (3.650 US dollars approximately)	No	Never heard of the term fertility preservation	Aware of the term 'oocyte/embryo cryopreservation' but unaware of its meaning	Never have received fertility preservation	No interest of childbearing or receiving fertility preservation	Other/Atheism	No	No	No	No	No	Yes	No	No	No	No	No	No	Important	Important	Very important	Very important	Neutral
Yes	30-40 years	Gyeonggi-do	Single	High school or above (undergraduate/graduate school)	More than 5.000.000 won (3.650 US dollars approximately)	No	Never heard of the term fertility preservation	Aware of the term 'oocyte/embryo cryopreservation', its meaning, and able to explain to others	Never have received fertility preservation	No interest of childbearing or receiving fertility preservation	Other/Atheism	Yes	Not Sure	Yes	Not Sure	Yes	Yes	No	No	No	Yes	Not Sure	No	Very important	Very important	Very important	Very important	Very important
Yes	30-40 years	Seoul	Married/Partnered	High school or above (undergraduate/graduate school)	Less than 5.000.000 won (3.650 US dollars approximately)	Yes	Never heard of the term fertility preservation	Aware of the term 'oocyte/embryo cryopreservation' but unaware of its meaning	Never have received fertility preservation	No interest of childbearing or receiving fertility preservation	Other/Atheism	No	No	Yes	Not Sure	No	Yes	No	No	No	Yes	Not Sure	No	Neutral	Very important	Very important	Very important	Very important
Yes	30-40 years	Gangwon-do	Divorced/Widowed	High school or above (undergraduate/graduate school)	Less than 5.000.000 won (3.650 US dollars approximately)	Yes	Never heard of the term fertility preservation	Never heard of the term 'oocyte/embryo cryopreservation'	Never have received fertility preservation	Desire of childbearing, but no interest in receiving fertility preservation	Buddhism	No	Not Sure	No	No	Yes	No	No	No	Yes	Yes	No	No	Not important	Neutral	Neutral	Neutral	Not important
Yes	30-40 years	Chungcheongnam-do	Married/Partnered	High school or above (undergraduate/graduate school)	Less than 5.000.000 won (3.650 US dollars approximately)	Yes	Never heard of the term fertility preservation	Aware of the term 'oocyte/embryo cryopreservation' and its meaning, but unable to explain to others	Never have received fertility preservation	Desire of childbearing, but no interest in receiving fertility preservation	Other/Atheism	Yes	Yes	Yes	Yes	Yes	Yes	No	No	No	Yes	Not Sure	Not Sure	Very important	Important	Important	Important	Important
Yes	30-40 years	Gyeongsangnam-do	Married/Partnered	High school or above (undergraduate/graduate school)	More than 5.000.000 won (3.650 US dollars approximately)	No	Never heard of the term fertility preservation	Aware of the term 'oocyte/embryo cryopreservation' and its meaning, but unable to explain to others	Never have received fertility preservation	Desire of childbearing, but no interest in receiving fertility preservation	Other/Atheism	Yes	Yes	Yes	Yes	Yes	Yes	No	No	No	Yes	No	Yes	Important	Important	Important	Important	Important
Yes	30-40 years	Incheon	Single	High school or above (undergraduate/graduate school)	More than 5.000.000 won (3.650 US dollars approximately)	No	Never heard of the term fertility preservation	Aware of the term 'oocyte/embryo cryopreservation' and its meaning, but unable to explain to others	Never have received fertility preservation	Desire of childbearing, but no interest in receiving fertility preservation	Christianity	Yes	Yes	Not Sure	Not Sure	Not Sure	Not Sure	Not Sure	No	No	Yes	Not Sure	Yes	Important	Very important	Important	Very important	Very important
Yes	30-40 years	Jeollabuk-do	Single	High school or above (undergraduate/graduate school)	Less than 5.000.000 won (3.650 US dollars approximately)	No	Aware of the term 'fertility preservation' and its meaning, but unable to explain to others	Aware of the term 'oocyte/embryo cryopreservation' and its meaning, but unable to explain to others	Never have received fertility preservation	Desire of childbearing and receiving fertility preservation	Christianity	Yes	Yes	No	Yes	Yes	Yes	No	No	No	Yes	No	Yes	Very important	Very important	Very important	Very important	Important
Yes	20-29 years	Gyeonggi-do	Single	High school or above (undergraduate/graduate school)	Less than 5.000.000 won (3.650 US dollars approximately)	No	Never heard of the term fertility preservation	Aware of the term 'oocyte/embryo cryopreservation' and its meaning, but unable to explain to others	Never have received fertility preservation	Desire of childbearing, but no interest in receiving fertility preservation	Christianity	Not Sure	Yes	Yes	Yes	Not Sure	No	No	No	No	Yes	No	Yes	Important	Very important	Very important	Very important	Very important
Yes	30-40 years	Busan	Single	High school or above (undergraduate/graduate school)	More than 5.000.000 won (3.650 US dollars approximately)	No	Never heard of the term fertility preservation	Aware of the term 'oocyte/embryo cryopreservation' and its meaning, but unable to explain to others	Never have received fertility preservation	No interest of childbearing or receiving fertility preservation	Other/Atheism	No	No	No	No	No	No	No	No	Not Sure	No	No	No	Important	Very important	Very important	Very important	Very important
Yes	30-40 years	Incheon	Single	High school or above (undergraduate/graduate school)	Less than 5.000.000 won (3.650 US dollars approximately)	No	Never heard of the term fertility preservation	Aware of the term 'oocyte/embryo cryopreservation' and its meaning, but unable to explain to others	Never have received fertility preservation	No interest of childbearing or receiving fertility preservation	Other/Atheism	Yes	No	Yes	Yes	No	No	No	No	No	Yes	No	No	Not important	Very important	Very important	Very important	Very important
Yes	20-29 years	Gyeonggi-do	Single	High school or above (undergraduate/graduate school)	More than 5.000.000 won (3.650 US dollars approximately)	No	Never heard of the term fertility preservation	Aware of the term 'oocyte/embryo cryopreservation' and its meaning, but unable to explain to others	Never have received fertility preservation	No interest of childbearing or receiving fertility preservation	Other/Atheism	Not Sure	Yes	Yes	Not Sure	Not Sure	No	No	Not Sure	Not Sure	Yes	Not Sure	Not Sure	Neutral	Neutral	Neutral	Neutral	Important
Yes	20-29 years	Incheon	Single	High school or above (undergraduate/graduate school)	More than 5.000.000 won (3.650 US dollars approximately)	No	Never heard of the term fertility preservation	Aware of the term 'oocyte/embryo cryopreservation' and its meaning, but unable to explain to others	Never have received fertility preservation	No interest of childbearing or receiving fertility preservation	Other/Atheism	Not Sure	Not Sure	Yes	Not Sure	Not Sure	Yes	No	No	Not Sure	Yes	Not Sure	No	Important	Important	Important	Important	Important
Yes	20-29 years	Seoul	Single	High school or above (undergraduate/graduate school)	More than 5.000.000 won (3.650 US dollars approximately)	No	Never heard of the term fertility preservation	Aware of the term 'oocyte/embryo cryopreservation' and its meaning, but unable to explain to others	Never have received fertility preservation	Desire of childbearing, but no interest in receiving fertility preservation	Other/Atheism	Yes	Yes	Yes	No	Yes	Yes	No	No	No	No	No	No	Very important	Very important	Very important	Very important	Very important
Yes	30-40 years	Daejeon	Single	High school or above (undergraduate/graduate school)	Less than 5.000.000 won (3.650 US dollars approximately)	No	Never heard of the term fertility preservation	Aware of the term 'oocyte/embryo cryopreservation' and its meaning, but unable to explain to others	Never have received fertility preservation	No interest of childbearing or receiving fertility preservation	Other/Atheism	Yes	Yes	Not Sure	Not Sure	Yes	Yes	No	No	No	Yes	Yes	No	Important	Important	Very important	Very important	Very important
Yes	30-40 years	Gyeonggi-do	Married/Partnered	High school or above (undergraduate/graduate school)	More than 5.000.000 won (3.650 US dollars approximately)	Yes	Never heard of the term fertility preservation	Never heard of the term 'oocyte/embryo cryopreservation'	Never have received fertility preservation	No interest of childbearing or receiving fertility preservation	Catholicism	Not Sure	Yes	Not Sure	Not Sure	Not Sure	Yes	No	No	No	Yes	Not Sure	No	Important	Important	Important	Important	Important
Yes	20-29 years	Seoul	Single	High school or above (undergraduate/graduate school)	More than 5.000.000 won (3.650 US dollars approximately)	No	Aware of the term ‘fertility preservation’ but unware of its meaning	Aware of the term 'oocyte/embryo cryopreservation' and its meaning, but unable to explain to others	Never have received fertility preservation	Desire of childbearing, but no interest in receiving fertility preservation	Other/Atheism	Not Sure	Not Sure	Not Sure	Not Sure	Not Sure	No	Not Sure	No	Not Sure	No	No	Yes	Important	Very important	Important	Very important	Important
Yes	20-29 years	Seoul	Single	High school or above (undergraduate/graduate school)	More than 5.000.000 won (3.650 US dollars approximately)	No	Never heard of the term fertility preservation	Aware of the term 'oocyte/embryo cryopreservation' and its meaning, but unable to explain to others	Never have received fertility preservation	Desire of childbearing and receiving fertility preservation	Other/Atheism	Not Sure	Yes	No	No	No	Yes	No	No	No	Yes	No	Not Sure	Very important	Very important	Very important	Very important	Very important
Yes	30-40 years	Gyeonggi-do	Single	High school or above (undergraduate/graduate school)	Less than 5.000.000 won (3.650 US dollars approximately)	No	Never heard of the term fertility preservation	Aware of the term 'oocyte/embryo cryopreservation' and its meaning, but unable to explain to others	Never have received fertility preservation	Desire of childbearing and receiving fertility preservation	Other/Atheism	No	Yes	Yes	Not Sure	Not Sure	Yes	No	No	No	Yes	Not Sure	Not Sure	Important	Very important	Important	Very important	Important
Yes	20-29 years	Seoul	Single	High school or above (undergraduate/graduate school)	Less than 5.000.000 won (3.650 US dollars approximately)	No	Never heard of the term fertility preservation	Aware of the term 'oocyte/embryo cryopreservation' and its meaning, but unable to explain to others	Never have received fertility preservation	Desire of childbearing, but no interest in receiving fertility preservation	Other/Atheism	Not Sure	Not Sure	Yes	Not Sure	Not Sure	Yes	Not Sure	No	Not Sure	Yes	Not Sure	Not Sure	Important	Very important	Important	Important	Very important
Yes	30-40 years	Incheon	Married/Partnered	High school or above (undergraduate/graduate school)	More than 5.000.000 won (3.650 US dollars approximately)	Yes	Never heard of the term fertility preservation	Aware of the term 'oocyte/embryo cryopreservation' and its meaning, but unable to explain to others	Never have received fertility preservation	Desire of childbearing, but no interest in receiving fertility preservation	Other/Atheism	Yes	Yes	Not Sure	Not Sure	Not Sure	Yes	No	No	No	Yes	Not Sure	Yes	Very important	Very important	Very important	Very important	Important
Yes	20-29 years	Seoul	Single	High school or above (undergraduate/graduate school)	Less than 5.000.000 won (3.650 US dollars approximately)	No	Never heard of the term fertility preservation	Aware of the term 'oocyte/embryo cryopreservation' and its meaning, but unable to explain to others	Never have received fertility preservation	Desire of childbearing and receiving fertility preservation	Other/Atheism	Not Sure	Not Sure	Not Sure	Not Sure	Not Sure	Not Sure	Not Sure	Not Sure	Not Sure	Not Sure	Not Sure	Not Sure	Very important	Very important	Important	Important	Very important
Yes	20-29 years	Chungcheongbuk-do	Single	High school or above (undergraduate/graduate school)	More than 5.000.000 won (3.650 US dollars approximately)	No	Never heard of the term fertility preservation	Aware of the term 'oocyte/embryo cryopreservation' but unaware of its meaning	Never have received fertility preservation	Desire of childbearing and receiving fertility preservation	Other/Atheism	Not Sure	Not Sure	Not Sure	Not Sure	Not Sure	Yes	Not Sure	Not Sure	Not Sure	Yes	Not Sure	No	Very important	Important	Neutral	Important	Not important
Yes	30-40 years	Gangwon-do	Married/Partnered	High school or above (undergraduate/graduate school)	Less than 5.000.000 won (3.650 US dollars approximately)	Yes	Aware of the term 'fertility preservation' and its meaning, but unable to explain to others	Aware of the term 'oocyte/embryo cryopreservation' and its meaning, but unable to explain to others	Never have received fertility preservation	Desire of childbearing, but no interest in receiving fertility preservation	Christianity	No	Not Sure	Yes	Not Sure	Not Sure	Yes	No	No	Not Sure	Yes	Not Sure	Not Sure	Very important	Very important	Important	Very important	Important
Yes	18-19 years	Gyeonggi-do	Single	High school or above (undergraduate/graduate school)	More than 5.000.000 won (3.650 US dollars approximately)	No	Never heard of the term fertility preservation	Aware of the term 'oocyte/embryo cryopreservation' and its meaning, but unable to explain to others	Never have received fertility preservation	No interest of childbearing or receiving fertility preservation	Christianity	Not Sure	Yes	Not Sure	Not Sure	Yes	Yes	Not Sure	No	Not Sure	Yes	Not Sure	Yes	Important	Very important	Important	Very important	Important
Yes	20-29 years	Chungcheongnam-do	Single	High school or above (undergraduate/graduate school)	More than 5.000.000 won (3.650 US dollars approximately)	No	Never heard of the term fertility preservation	Aware of the term 'oocyte/embryo cryopreservation' and its meaning, but unable to explain to others	Never have received fertility preservation	No interest of childbearing or receiving fertility preservation	Christianity	Yes	Yes	Not Sure	Not Sure	Not Sure	Yes	Not Sure	No	Not Sure	Yes	Not Sure	Not Sure	Important	Important	Important	Important	Important
Yes	30-40 years	Seoul	Married/Partnered	High school or above (undergraduate/graduate school)	Less than 5.000.000 won (3.650 US dollars approximately)	Yes	Aware of the term ‘fertility preservation’ but unware of its meaning	Aware of the term 'oocyte/embryo cryopreservation' and its meaning, but unable to explain to others	Never have received fertility preservation	Desire of childbearing, but no interest in receiving fertility preservation	Other/Atheism	Yes	Yes	Yes	Yes	Yes	Yes	No	No	No	Yes	No	No	Very important	Very important	Important	Very important	Very important
Yes	20-29 years	Gyeongsangnam-do	Single	High school or above (undergraduate/graduate school)	Less than 5.000.000 won (3.650 US dollars approximately)	No	Aware of the term ‘fertility preservation’ but unware of its meaning	Aware of the term 'oocyte/embryo cryopreservation' but unaware of its meaning	Never have received fertility preservation	Desire of childbearing, but no interest in receiving fertility preservation	Other/Atheism	Not Sure	Yes	Yes	No	Not Sure	Not Sure	Not Sure	Not Sure	Not Sure	Not Sure	Not Sure	Not Sure	Not important at all	Neutral	Important	Important	Important
Yes	30-40 years	Daegu	Married/Partnered	High school or above (undergraduate/graduate school)	More than 5.000.000 won (3.650 US dollars approximately)	No	Never heard of the term fertility preservation	Aware of the term 'oocyte/embryo cryopreservation' and its meaning, but unable to explain to others	Never have received fertility preservation	Desire of childbearing, but no interest in receiving fertility preservation	Other/Atheism	Yes	Yes	Yes	Yes	Yes	Yes	Not Sure	No	Not Sure	Yes	Not Sure	Not Sure	Not important at all	Important	Neutral	Very important	Not important
Yes	20-29 years	Daegu	Single	High school or above (undergraduate/graduate school)	More than 5.000.000 won (3.650 US dollars approximately)	No	Never heard of the term fertility preservation	Never heard of the term 'oocyte/embryo cryopreservation'	Never have received fertility preservation	Desire of childbearing, but no interest in receiving fertility preservation	Other/Atheism	No	No	No	No	No	No	No	No	No	No	No	No	Neutral	Very important	Very important	Very important	Very important
Yes	30-40 years	Chungcheongnam-do	Single	High school or above (undergraduate/graduate school)	Less than 5.000.000 won (3.650 US dollars approximately)	No	Never heard of the term fertility preservation	Aware of the term 'oocyte/embryo cryopreservation' and its meaning, but unable to explain to others	Never have received fertility preservation	No interest of childbearing or receiving fertility preservation	Other/Atheism	No	No	No	No	No	Yes	No	No	No	No	No	No	Neutral	Neutral	Neutral	Neutral	Neutral
Yes	30-40 years	Gwang-ju	Single	High school or above (undergraduate/graduate school)	Less than 5.000.000 won (3.650 US dollars approximately)	No	Aware of the term ‘fertility preservation’ but unware of its meaning	Aware of the term 'oocyte/embryo cryopreservation' and its meaning, but unable to explain to others	Never have received fertility preservation	No interest of childbearing or receiving fertility preservation	Christianity	Yes	Yes	Yes	Yes	Yes	Yes	No	No	No	Yes	No	No	Important	Important	Important	Important	Very important
Yes	30-40 years	Chungcheongnam-do	Married/Partnered	High school or above (undergraduate/graduate school)	Less than 5.000.000 won (3.650 US dollars approximately)	No	Never heard of the term fertility preservation	Aware of the term 'oocyte/embryo cryopreservation' and its meaning, but unable to explain to others	Never have received fertility preservation	Desire of childbearing and receiving fertility preservation	Other/Atheism	Yes	Yes	Yes	Yes	Yes	Yes	Not Sure	No	Not Sure	Yes	No	No	Very important	Very important	Very important	Very important	Very important
Yes	30-40 years	Jeollabuk-do	Married/Partnered	High school or above (undergraduate/graduate school)	More than 5.000.000 won (3.650 US dollars approximately)	No	Never heard of the term fertility preservation	Aware of the term 'oocyte/embryo cryopreservation', its meaning, and able to explain to others	Have received ovary repositioning surgery	Desire of childbearing and receiving fertility preservation	Other/Atheism	Yes	Not Sure	Yes	Yes	Yes	Yes	No	No	No	Yes	Not Sure	No	Important	Important	Neutral	Important	Important
Yes	30-40 years	Seoul	Married/Partnered	High school or above (undergraduate/graduate school)	More than 5.000.000 won (3.650 US dollars approximately)	No	Aware of the term ‘fertility preservation’ but unware of its meaning	Aware of the term 'oocyte/embryo cryopreservation' but unaware of its meaning	Never have received fertility preservation	Desire of childbearing and receiving fertility preservation	Other/Atheism	Yes	Yes	Yes	Not Sure	Yes	Yes	No	Not Sure	Not Sure	Yes	Not Sure	Not Sure	Very important	Very important	Very important	Very important	Very important
Yes	30-40 years	Gyeonggi-do	Married/Partnered	High school or above (undergraduate/graduate school)	More than 5.000.000 won (3.650 US dollars approximately)	Yes	Aware of the term ‘fertility preservation’ but unware of its meaning	Aware of the term 'oocyte/embryo cryopreservation' and its meaning, but unable to explain to others	Never have received fertility preservation	Desire of childbearing, but no interest in receiving fertility preservation	Christianity	Not Sure	Not Sure	No	Not Sure	Not Sure	Not Sure	No	No	Yes	No	No	Not Sure	Important	Neutral	Neutral	Important	Neutral
Yes	20-29 years	Gyeongsangbuk-do	Single	High school or above (undergraduate/graduate school)	Less than 5.000.000 won (3.650 US dollars approximately)	No	Never heard of the term fertility preservation	Never heard of the term 'oocyte/embryo cryopreservation'	Never have received fertility preservation	No interest of childbearing or receiving fertility preservation	Other/Atheism	Yes	Not Sure	Not Sure	Not Sure	Not Sure	Not Sure	No	No	No	No	No	No	Important	Very important	Important	Very important	Very important
Yes	30-40 years	Incheon	Married/Partnered	High school or above (undergraduate/graduate school)	More than 5.000.000 won (3.650 US dollars approximately)	Yes	Never heard of the term fertility preservation	Aware of the term 'oocyte/embryo cryopreservation' and its meaning, but unable to explain to others	Never have received fertility preservation	No interest of childbearing, but desire of receiving fertility preservation	Other/Atheism	Yes	Yes	Not Sure	Yes	Not Sure	Not Sure	Not Sure	No	No	Yes	No	Not Sure	Very important	Very important	Very important	Very important	Neutral
Yes	20-29 years	Gwang-ju	Single	High school or above (undergraduate/graduate school)	Less than 5.000.000 won (3.650 US dollars approximately)	No	Never heard of the term fertility preservation	Aware of the term 'oocyte/embryo cryopreservation' and its meaning, but unable to explain to others	Never have received fertility preservation	No interest of childbearing or receiving fertility preservation	Other/Atheism	No	Yes	Yes	Yes	Not Sure	No	No	No	No	Yes	No	No	Important	Neutral	Important	Important	Important
Yes	30-40 years	Seoul	Married/Partnered	High school or above (undergraduate/graduate school)	More than 5.000.000 won (3.650 US dollars approximately)	Yes	Never heard of the term fertility preservation	Aware of the term 'oocyte/embryo cryopreservation', its meaning, and able to explain to others	Never have received fertility preservation	No interest of childbearing or receiving fertility preservation	Buddhism	Yes	Not Sure	Yes	Yes	Yes	Yes	Not Sure	No	No	Yes	Not Sure	Not Sure	Very important	Very important	Very important	Very important	Very important
Yes	30-40 years	Incheon	Single	High school or above (undergraduate/graduate school)	More than 5.000.000 won (3.650 US dollars approximately)	No	Aware of the term 'fertility preservation' and its meaning, but unable to explain to others	Aware of the term 'oocyte/embryo cryopreservation' and its meaning, but unable to explain to others	Never have received fertility preservation	Desire of childbearing, but no interest in receiving fertility preservation	Christianity	Yes	Yes	No	Yes	No	Yes	No	No	No	Yes	No	Yes	Very important	Very important	Very important	Very important	Important
Yes	30-40 years	Seoul	Married/Partnered	High school or above (undergraduate/graduate school)	More than 5.000.000 won (3.650 US dollars approximately)	Yes	Aware of the term ‘fertility preservation’ but unware of its meaning	Aware of the term 'oocyte/embryo cryopreservation' and its meaning, but unable to explain to others	Never have received fertility preservation	No interest of childbearing or receiving fertility preservation	Other/Atheism	Yes	Not Sure	Yes	Yes	Yes	Yes	No	No	No	Yes	Not Sure	Not Sure	Very important	Very important	Very important	Very important	Important
Yes	30-40 years	Gyeonggi-do	Single	High school or above (undergraduate/graduate school)	More than 5.000.000 won (3.650 US dollars approximately)	No	Aware of the term 'fertility preservation' and its meaning, but unable to explain to others	Aware of the term 'oocyte/embryo cryopreservation', its meaning, and able to explain to others	Never have received fertility preservation	No interest of childbearing or receiving fertility preservation	Other/Atheism	Yes	Yes	Yes	Yes	Yes	Yes	No	No	No	Yes	No	No	Very important	Very important	Very important	Very important	Very important
Yes	30-40 years	Gyeonggi-do	Married/Partnered	High school or above (undergraduate/graduate school)	More than 5.000.000 won (3.650 US dollars approximately)	No	Never heard of the term fertility preservation	Aware of the term 'oocyte/embryo cryopreservation' and its meaning, but unable to explain to others	Never have received fertility preservation	No interest of childbearing or receiving fertility preservation	Other/Atheism	Yes	Yes	Not Sure	No	No	Yes	No	No	No	No	No	No	Very important	Very important	Very important	Very important	Very important
Yes	30-40 years	Gyeongsangnam-do	Single	High school or above (undergraduate/graduate school)	Less than 5.000.000 won (3.650 US dollars approximately)	No	Never heard of the term fertility preservation	Aware of the term 'oocyte/embryo cryopreservation' but unaware of its meaning	Never have received fertility preservation	No interest of childbearing or receiving fertility preservation	Other/Atheism	Not Sure	Not Sure	Not Sure	Not Sure	Not Sure	Not Sure	Not Sure	Not Sure	Not Sure	Not Sure	Not Sure	Not Sure	Neutral	Neutral	Important	Neutral	Important
Yes	30-40 years	Gyeonggi-do	Married/Partnered	High school or above (undergraduate/graduate school)	More than 5.000.000 won (3.650 US dollars approximately)	Yes	Never heard of the term fertility preservation	Aware of the term 'oocyte/embryo cryopreservation' and its meaning, but unable to explain to others	Never have received fertility preservation	Desire of childbearing, but no interest in receiving fertility preservation	Other/Atheism	Yes	Yes	Yes	Yes	Yes	Yes	No	No	No	Yes	Not Sure	Yes	Very important	Very important	Very important	Very important	Important
Yes	30-40 years	Gyeongsangnam-do	Married/Partnered	High school or above (undergraduate/graduate school)	Less than 5.000.000 won (3.650 US dollars approximately)	Yes	Aware of the term ‘fertility preservation’ but unware of its meaning	Aware of the term 'oocyte/embryo cryopreservation' but unaware of its meaning	Never have received fertility preservation	No interest of childbearing or receiving fertility preservation	Other/Atheism	Not Sure	Not Sure	Yes	Yes	Yes	Yes	No	No	No	Yes	Not Sure	Not Sure	Important	Important	Neutral	Important	Neutral
Yes	30-40 years	Gyeonggi-do	Married/Partnered	High school or above (undergraduate/graduate school)	More than 5.000.000 won (3.650 US dollars approximately)	Yes	Never heard of the term fertility preservation	Aware of the term 'oocyte/embryo cryopreservation' and its meaning, but unable to explain to others	Never have received fertility preservation	No interest of childbearing or receiving fertility preservation	Christianity	Yes	Yes	Not Sure	Yes	Yes	Yes	No	No	No	Yes	Not Sure	No	Important	Important	Important	Important	Important
Yes	30-40 years	Jeollabuk-do	Single	High school or above (undergraduate/graduate school)	Less than 5.000.000 won (3.650 US dollars approximately)	No	Never heard of the term fertility preservation	Aware of the term 'oocyte/embryo cryopreservation' and its meaning, but unable to explain to others	Never have received fertility preservation	No interest of childbearing, but desire of receiving fertility preservation	Other/Atheism	Yes	Yes	Yes	Yes	Yes	No	Not Sure	No	No	Yes	No	Not Sure	Important	Very important	Important	Important	Very important
Yes	30-40 years	Daegu	Married/Partnered	High school or above (undergraduate/graduate school)	More than 5.000.000 won (3.650 US dollars approximately)	Yes	Aware of the term ‘fertility preservation’ but unware of its meaning	Aware of the term 'oocyte/embryo cryopreservation', its meaning, and able to explain to others	Never have received fertility preservation	No interest of childbearing or receiving fertility preservation	Other/Atheism	No	No	Yes	No	Yes	Yes	No	No	No	Yes	No	No	Very important	Very important	Neutral	Neutral	Neutral
Yes	30-40 years	Daegu	Single	High school or above (undergraduate/graduate school)	More than 5.000.000 won (3.650 US dollars approximately)	No	Never heard of the term fertility preservation	Aware of the term 'oocyte/embryo cryopreservation' and its meaning, but unable to explain to others	Never have received fertility preservation	No interest of childbearing or receiving fertility preservation	Buddhism	Yes	Yes	Yes	Yes	Yes	No	No	No	No	Yes	Not Sure	Yes	Important	Very important	Very important	Very important	Very important
Yes	30-40 years	Daejeon	Married/Partnered	High school or above (undergraduate/graduate school)	More than 5.000.000 won (3.650 US dollars approximately)	No	Never heard of the term fertility preservation	Aware of the term 'oocyte/embryo cryopreservation' and its meaning, but unable to explain to others	Never have received fertility preservation	Desire of childbearing, but no interest in receiving fertility preservation	Other/Atheism	No	No	No	No	No	Yes	No	No	No	No	No	No	Very important	Very important	Important	Very important	Very important
Yes	20-29 years	Busan	Single	High school or above (undergraduate/graduate school)	Less than 5.000.000 won (3.650 US dollars approximately)	No	Aware of the term ‘fertility preservation’ but unware of its meaning	Aware of the term 'oocyte/embryo cryopreservation' and its meaning, but unable to explain to others	Never have received fertility preservation	Desire of childbearing and receiving fertility preservation	Other/Atheism	Yes	Yes	Yes	Not Sure	Yes	Yes	No	No	No	Yes	Not Sure	Not Sure	Important	Very important	Important	Important	Important
Yes	30-40 years	Gwang-ju	Married/Partnered	High school or above (undergraduate/graduate school)	Less than 5.000.000 won (3.650 US dollars approximately)	Yes	Never heard of the term fertility preservation	Aware of the term 'oocyte/embryo cryopreservation' and its meaning, but unable to explain to others	Never have received fertility preservation	Desire of childbearing, but no interest in receiving fertility preservation	Christianity	Yes	Yes	Yes	Not Sure	Not Sure	Yes	Not Sure	No	Not Sure	Yes	Not Sure	No	Very important	Very important	Important	Very important	Very important
Yes	30-40 years	Gyeonggi-do	Single	High school or above (undergraduate/graduate school)	More than 5.000.000 won (3.650 US dollars approximately)	No	Never heard of the term fertility preservation	Aware of the term 'oocyte/embryo cryopreservation' and its meaning, but unable to explain to others	Never have received fertility preservation	Desire of childbearing, but no interest in receiving fertility preservation	Other/Atheism	Not Sure	Not Sure	Yes	Not Sure	Not Sure	Yes	Not Sure	Not Sure	Not Sure	Yes	Not Sure	Not Sure	Very important	Very important	Very important	Very important	Very important
Yes	30-40 years	Seoul	Married/Partnered	High school or above (undergraduate/graduate school)	More than 5.000.000 won (3.650 US dollars approximately)	No	Never heard of the term fertility preservation	Aware of the term 'oocyte/embryo cryopreservation' and its meaning, but unable to explain to others	Never have received fertility preservation	Desire of childbearing, but no interest in receiving fertility preservation	Other/Atheism	Yes	Yes	Yes	Yes	Not Sure	Not Sure	No	No	No	Yes	Not Sure	Not Sure	Very important	Very important	Very important	Very important	Very important
Yes	30-40 years	Gyeongsangbuk-do	Married/Partnered	High school or above (undergraduate/graduate school)	Less than 5.000.000 won (3.650 US dollars approximately)	Yes	Aware of the term ‘fertility preservation’ but unware of its meaning	Aware of the term 'oocyte/embryo cryopreservation' and its meaning, but unable to explain to others	Never have received fertility preservation	No interest of childbearing or receiving fertility preservation	Other/Atheism	Not Sure	Yes	Yes	Not Sure	Not Sure	Not Sure	Not Sure	Not Sure	Not Sure	Not Sure	Not Sure	Not Sure	Very important	Very important	Important	Very important	Important
Yes	30-40 years	Gyeonggi-do	Single	High school or above (undergraduate/graduate school)	More than 5.000.000 won (3.650 US dollars approximately)	No	Never heard of the term fertility preservation	Aware of the term 'oocyte/embryo cryopreservation', its meaning, and able to explain to others	Never have received fertility preservation	No interest of childbearing or receiving fertility preservation	Other/Atheism	Yes	Not Sure	Not Sure	Yes	Yes	No	No	No	No	Yes	Yes	No	Important	Very important	Very important	Very important	Very important
Yes	30-40 years	Busan	Single	High school or above (undergraduate/graduate school)	Less than 5.000.000 won (3.650 US dollars approximately)	No	Never heard of the term fertility preservation	Aware of the term 'oocyte/embryo cryopreservation' and its meaning, but unable to explain to others	Never have received fertility preservation	No interest of childbearing or receiving fertility preservation	Other/Atheism	Not Sure	Not Sure	Not Sure	Not Sure	Not Sure	Not Sure	Not Sure	Not Sure	Not Sure	Not Sure	Not Sure	Not Sure	Important	Very important	Very important	Very important	Very important
Yes	30-40 years	Incheon	Married/Partnered	High school or above (undergraduate/graduate school)	More than 5.000.000 won (3.650 US dollars approximately)	No	Aware of the term ‘fertility preservation’ but unware of its meaning	Aware of the term 'oocyte/embryo cryopreservation' and its meaning, but unable to explain to others	Never have received fertility preservation	Desire of childbearing and receiving fertility preservation	Other/Atheism	Yes	Yes	Yes	Yes	Yes	No	No	No	Not Sure	Yes	No	No	Very important	Neutral	Very important	Very important	Neutral
Yes	30-40 years	Gyeonggi-do	Married/Partnered	High school or above (undergraduate/graduate school)	Less than 5.000.000 won (3.650 US dollars approximately)	Yes	Aware of the term ‘fertility preservation’ but unware of its meaning	Aware of the term 'oocyte/embryo cryopreservation' and its meaning, but unable to explain to others	Never have received fertility preservation	Desire of childbearing, but no interest in receiving fertility preservation	Christianity	No	Yes	No	Yes	No	Yes	No	No	No	Yes	No	No	Very important	Important	Important	Important	Important
Yes	30-40 years	Incheon	Married/Partnered	High school or above (undergraduate/graduate school)	Less than 5.000.000 won (3.650 US dollars approximately)	Yes	Never heard of the term fertility preservation	Aware of the term 'oocyte/embryo cryopreservation' and its meaning, but unable to explain to others	Never have received fertility preservation	No interest of childbearing or receiving fertility preservation	Other/Atheism	No	No	Yes	Yes	Yes	Yes	No	No	No	Yes	Not Sure	Not Sure	Neutral	Neutral	Important	Important	Important
Yes	20-29 years	Gyeongsangnam-do	Single	High school or above (undergraduate/graduate school)	More than 5.000.000 won (3.650 US dollars approximately)	No	Never heard of the term fertility preservation	Aware of the term 'oocyte/embryo cryopreservation' and its meaning, but unable to explain to others	Never have received fertility preservation	Desire of childbearing, but no interest in receiving fertility preservation	Buddhism	Not Sure	Not Sure	Not Sure	Yes	Yes	Yes	Yes	No	Not Sure	Yes	Not Sure	Yes	Important	Important	Very important	Very important	Very important
Yes	18-19 years	Gangwon-do	Single	High school or above (undergraduate/graduate school)	Less than 5.000.000 won (3.650 US dollars approximately)	No	Never heard of the term fertility preservation	Aware of the term 'oocyte/embryo cryopreservation' and its meaning, but unable to explain to others	Never have received fertility preservation	No interest of childbearing, but desire of receiving fertility preservation	Christianity	Yes	Not Sure	Yes	Not Sure	Not Sure	Not Sure	No	No	No	Yes	Not Sure	Not Sure	Neutral	Important	Important	Very important	Neutral
Yes	30-40 years	Gyeonggi-do	Single	High school or above (undergraduate/graduate school)	Less than 5.000.000 won (3.650 US dollars approximately)	No	Never heard of the term fertility preservation	Aware of the term 'oocyte/embryo cryopreservation' but unaware of its meaning	Never have received fertility preservation	No interest of childbearing or receiving fertility preservation	Buddhism	Yes	Not Sure	Yes	Yes	Not Sure	Not Sure	Not Sure	Not Sure	Not Sure	Yes	Not Sure	Not Sure	Important	Important	Important	Neutral	Important
Yes	30-40 years	Gyeonggi-do	Married/Partnered	High school or above (undergraduate/graduate school)	More than 5.000.000 won (3.650 US dollars approximately)	No	Never heard of the term fertility preservation	Never heard of the term 'oocyte/embryo cryopreservation'	Never have received fertility preservation	Desire of childbearing, but no interest in receiving fertility preservation	Other/Atheism	Yes	Yes	Not Sure	No	Not Sure	Not Sure	Not Sure	Not Sure	Not Sure	Not Sure	Not Sure	No	Neutral	Important	Neutral	Important	Neutral
Yes	30-40 years	Gyeonggi-do	Single	High school or above (undergraduate/graduate school)	Less than 5.000.000 won (3.650 US dollars approximately)	No	Aware of the term 'fertility preservation' and its meaning, but unable to explain to others	Aware of the term 'oocyte/embryo cryopreservation' and its meaning, but unable to explain to others	Never have received fertility preservation	Desire of childbearing and receiving fertility preservation	Other/Atheism	Not Sure	Yes	Yes	Yes	Yes	Yes	No	No	No	Yes	Not Sure	No	Very important	Very important	Neutral	Neutral	Neutral
Yes	20-29 years	Busan	Married/Partnered	High school or above (undergraduate/graduate school)	More than 5.000.000 won (3.650 US dollars approximately)	Yes	Never heard of the term fertility preservation	Aware of the term 'oocyte/embryo cryopreservation' but unaware of its meaning	Never have received fertility preservation	Desire of childbearing, but no interest in receiving fertility preservation	Buddhism	Yes	Yes	Yes	No	Yes	No	No	No	No	Yes	Yes	No	Important	Important	Important	Neutral	Important
Yes	30-40 years	Incheon	Married/Partnered	High school or above (undergraduate/graduate school)	Less than 5.000.000 won (3.650 US dollars approximately)	Yes	Never heard of the term fertility preservation	Aware of the term 'oocyte/embryo cryopreservation' and its meaning, but unable to explain to others	Never have received fertility preservation	No interest of childbearing or receiving fertility preservation	Other/Atheism	Not Sure	Yes	Yes	Not Sure	Yes	Not Sure	No	No	No	Yes	Not Sure	Not Sure	Important	Important	Important	Important	Important
Yes	30-40 years	Gyeongsangnam-do	Divorced/Widowed	High school or above (undergraduate/graduate school)	Less than 5.000.000 won (3.650 US dollars approximately)	Yes	Never heard of the term fertility preservation	Aware of the term 'oocyte/embryo cryopreservation' but unaware of its meaning	Never have received fertility preservation	No interest of childbearing or receiving fertility preservation	Christianity	Yes	No	Yes	Yes	Yes	Yes	No	No	No	Yes	Not Sure	Yes	Very important	Very important	Not important	Important	Neutral
Yes	20-29 years	Daegu	Single	High school or above (undergraduate/graduate school)	Less than 5.000.000 won (3.650 US dollars approximately)	No	Aware of the term ‘fertility preservation’ but unware of its meaning	Aware of the term 'oocyte/embryo cryopreservation', its meaning, and able to explain to others	Never have received fertility preservation	Desire of childbearing, but no interest in receiving fertility preservation	Buddhism	Yes	Yes	Yes	Not Sure	Yes	No	No	No	No	Yes	Not Sure	Not Sure	Important	Important	Very important	Very important	Neutral
Yes	30-40 years	Daejeon	Married/Partnered	High school or above (undergraduate/graduate school)	More than 5.000.000 won (3.650 US dollars approximately)	Yes	Never heard of the term fertility preservation	Aware of the term 'oocyte/embryo cryopreservation' but unaware of its meaning	Never have received fertility preservation	Desire of childbearing, but no interest in receiving fertility preservation	Other/Atheism	Yes	Yes	Yes	Yes	Not Sure	Yes	Not Sure	No	Not Sure	Yes	Not Sure	No	Very important	Very important	Very important	Very important	Very important
Yes	30-40 years	Daejeon	Married/Partnered	High school or above (undergraduate/graduate school)	Less than 5.000.000 won (3.650 US dollars approximately)	No	Never heard of the term fertility preservation	Aware of the term 'oocyte/embryo cryopreservation' and its meaning, but unable to explain to others	Never have received fertility preservation	Desire of childbearing, but no interest in receiving fertility preservation	Other/Atheism	Not Sure	Yes	Yes	Not Sure	Yes	Yes	No	No	No	Yes	Not Sure	No	Very important	Very important	Very important	Very important	Very important
Yes	20-29 years	Ulsan	Single	High school or above (undergraduate/graduate school)	More than 5.000.000 won (3.650 US dollars approximately)	No	Never heard of the term fertility preservation	Never heard of the term 'oocyte/embryo cryopreservation'	Never have received fertility preservation	Desire of childbearing, but no interest in receiving fertility preservation	Other/Atheism	Not Sure	Not Sure	Not Sure	Not Sure	Not Sure	Not Sure	Not Sure	Not Sure	Not Sure	Not Sure	Not Sure	Not Sure	Neutral	Neutral	Neutral	Neutral	Neutral
Yes	30-40 years	Gyeonggi-do	Single	High school or above (undergraduate/graduate school)	Less than 5.000.000 won (3.650 US dollars approximately)	No	Aware of the term 'fertility preservation', its meaning, and able to explain to others 어를 들어본 적이 있고, 그 용어가 의미하는 바를 다른 사람에게 설명해줄 수 있을 정도로 알고 있다	Aware of the term 'oocyte/embryo cryopreservation', its meaning, and able to explain to others	Have received oocyte cryopreservation	Desire of childbearing and receiving fertility preservation	Other/Atheism	Yes	Yes	Yes	Yes	Yes	Yes	Not Sure	Not Sure	Not Sure	Yes	Not Sure	Yes	Important	Very important	Very important	Very important	Very important
Yes	30-40 years	Ulsan	Single	High school or above (undergraduate/graduate school)	Less than 5.000.000 won (3.650 US dollars approximately)	No	Aware of the term 'fertility preservation' and its meaning, but unable to explain to others	Aware of the term 'oocyte/embryo cryopreservation' and its meaning, but unable to explain to others	Never have received fertility preservation	No interest of childbearing or receiving fertility preservation	Other/Atheism	Yes	Yes	Yes	Not Sure	Yes	Yes	Yes	Not Sure	Not Sure	Yes	Not Sure	No	Important	Important	Important	Important	Important
Yes	30-40 years	Gyeonggi-do	Married/Partnered	High school or above (undergraduate/graduate school)	More than 5.000.000 won (3.650 US dollars approximately)	No	Never heard of the term fertility preservation	Aware of the term 'oocyte/embryo cryopreservation' and its meaning, but unable to explain to others	Never have received fertility preservation	Desire of childbearing, but no interest in receiving fertility preservation	Christianity	Yes	Yes	Yes	Yes	Yes	Yes	No	No	No	Yes	No	Yes	Important	Important	Important	Important	Important
Yes	30-40 years	Seoul	Married/Partnered	High school or above (undergraduate/graduate school)	More than 5.000.000 won (3.650 US dollars approximately)	Yes	Aware of the term ‘fertility preservation’ but unware of its meaning	Aware of the term 'oocyte/embryo cryopreservation' and its meaning, but unable to explain to others	Never have received fertility preservation	No interest of childbearing or receiving fertility preservation	Catholicism	Yes	Yes	Yes	Yes	Yes	Yes	No	No	No	Yes	Yes	No	Important	Important	Important	Very important	Important
Yes	30-40 years	Seoul	Married/Partnered	High school or above (undergraduate/graduate school)	Less than 5.000.000 won (3.650 US dollars approximately)	Yes	Aware of the term 'fertility preservation' and its meaning, but unable to explain to others	Aware of the term 'oocyte/embryo cryopreservation' and its meaning, but unable to explain to others	Never have received fertility preservation	Desire of childbearing, but no interest in receiving fertility preservation	Christianity	Yes	Not Sure	Yes	Yes	Yes	Yes	No	No	Not Sure	Yes	Not Sure	Not Sure	Important	Neutral	Important	Important	Neutral
Yes	30-40 years	Gyeonggi-do	Single	High school or above (undergraduate/graduate school)	More than 5.000.000 won (3.650 US dollars approximately)	No	Never heard of the term fertility preservation	Aware of the term 'oocyte/embryo cryopreservation' but unaware of its meaning	Never have received fertility preservation	No interest of childbearing or receiving fertility preservation	Other/Atheism	Yes	Not Sure	Not Sure	Not Sure	Not Sure	Yes	Not Sure	Not Sure	Not Sure	Yes	Not Sure	No	Very important	Very important	Very important	Very important	Very important
Yes	20-29 years	Chungcheongnam-do	Married/Partnered	High school or above (undergraduate/graduate school)	Less than 5.000.000 won (3.650 US dollars approximately)	Yes	Aware of the term ‘fertility preservation’ but unware of its meaning	Aware of the term 'oocyte/embryo cryopreservation' and its meaning, but unable to explain to others	Never have received fertility preservation	No interest of childbearing or receiving fertility preservation	Other/Atheism	Yes	Yes	No	No	No	Yes	No	Not Sure	Not Sure	Yes	No	Yes	Important	Neutral	Very important	Very important	Very important
Yes	20-29 years	Gyeongsangnam-do	Single	High school or above (undergraduate/graduate school)	More than 5.000.000 won (3.650 US dollars approximately)	No	Never heard of the term fertility preservation	Aware of the term 'oocyte/embryo cryopreservation' but unaware of its meaning	Never have received fertility preservation	No interest of childbearing or receiving fertility preservation	Other/Atheism	No	Not Sure	Yes	Not Sure	Not Sure	No	No	No	Not Sure	Yes	Not Sure	No	Important	Very important	Neutral	Important	Very important
Yes	30-40 years	Gyeongsangnam-do	Single	High school or above (undergraduate/graduate school)	Less than 5.000.000 won (3.650 US dollars approximately)	No	Never heard of the term fertility preservation	Aware of the term 'oocyte/embryo cryopreservation' and its meaning, but unable to explain to others	Never have received fertility preservation	Desire of childbearing, but no interest in receiving fertility preservation	Buddhism	No	No	Yes	No	Yes	Yes	No	No	No	Yes	Not Sure	Not Sure	Important	Neutral	Important	Important	Important
Yes	30-40 years	Gyeonggi-do	Divorced/Widowed	High school or above (undergraduate/graduate school)	Less than 5.000.000 won (3.650 US dollars approximately)	No	Never heard of the term fertility preservation	Aware of the term 'oocyte/embryo cryopreservation' and its meaning, but unable to explain to others	Never have received fertility preservation	No interest of childbearing or receiving fertility preservation	Christianity	Yes	Yes	Yes	Not Sure	Not Sure	Not Sure	Not Sure	No	Not Sure	Yes	Not Sure	Not Sure	Very important	Very important	Very important	Very important	Important
Yes	30-40 years	Gyeonggi-do	Married/Partnered	High school or above (undergraduate/graduate school)	More than 5.000.000 won (3.650 US dollars approximately)	Yes	Never heard of the term fertility preservation	Aware of the term 'oocyte/embryo cryopreservation' and its meaning, but unable to explain to others	Never have received fertility preservation	No interest of childbearing or receiving fertility preservation	Other/Atheism	Yes	Yes	Yes	Yes	Yes	Yes	Not Sure	No	Yes	Yes	Not Sure	No	Neutral	Very important	Very important	Very important	Very important
Yes	18-19 years	Seoul	Single	Middle school	More than 5.000.000 won (3.650 US dollars approximately)	No	Aware of the term ‘fertility preservation’ but unware of its meaning	Aware of the term 'oocyte/embryo cryopreservation' but unaware of its meaning	Never have received fertility preservation	Desire of childbearing, but no interest in receiving fertility preservation	Christianity	Yes	Yes	Not Sure	Not Sure	Not Sure	Not Sure	No	No	Not Sure	Yes	Not Sure	Yes	Very important	Important	Important	Very important	Important
Yes	30-40 years	Gangwon-do	Divorced/Widowed	High school or above (undergraduate/graduate school)	More than 5.000.000 won (3.650 US dollars approximately)	Yes	Aware of the term ‘fertility preservation’ but unware of its meaning	Aware of the term 'oocyte/embryo cryopreservation' but unaware of its meaning	Never have received fertility preservation	No interest of childbearing or receiving fertility preservation	Other/Atheism	No	No	Not Sure	Not Sure	Not Sure	No	Not Sure	Not Sure	Not Sure	Not Sure	Not Sure	Not Sure	Neutral	Important	Neutral	Neutral	Neutral
Yes	30-40 years	Incheon	Married/Partnered	High school or above (undergraduate/graduate school)	Less than 5.000.000 won (3.650 US dollars approximately)	No	Never heard of the term fertility preservation	Aware of the term 'oocyte/embryo cryopreservation' and its meaning, but unable to explain to others	Never have received fertility preservation	Desire of childbearing, but no interest in receiving fertility preservation	Other/Atheism	Not Sure	Not Sure	Not Sure	Not Sure	Not Sure	Not Sure	Not Sure	No	No	Yes	No	Not Sure	Neutral	Very important	Important	Important	Very important
Yes	30-40 years	Seoul	Married/Partnered	High school or above (undergraduate/graduate school)	More than 5.000.000 won (3.650 US dollars approximately)	Yes	Aware of the term ‘fertility preservation’ but unware of its meaning	Aware of the term 'oocyte/embryo cryopreservation' and its meaning, but unable to explain to others	Never have received fertility preservation	No interest of childbearing or receiving fertility preservation	Catholicism	Yes	Yes	Yes	Not Sure	Not Sure	Yes	No	No	No	Yes	Not Sure	No	Important	Very important	Important	Very important	Very important
Yes	30-40 years	Gyeonggi-do	Single	High school or above (undergraduate/graduate school)	Less than 5.000.000 won (3.650 US dollars approximately)	No	Aware of the term ‘fertility preservation’ but unware of its meaning	Aware of the term 'oocyte/embryo cryopreservation' but unaware of its meaning	Never have received fertility preservation	No interest of childbearing or receiving fertility preservation	Buddhism	Yes	Yes	Yes	Yes	Not Sure	Not Sure	Not Sure	Not Sure	Not Sure	Not Sure	Not Sure	Not Sure	Neutral	Neutral	Neutral	Neutral	Neutral
Yes	30-40 years	Gyeonggi-do	Single	High school or above (undergraduate/graduate school)	Less than 5.000.000 won (3.650 US dollars approximately)	No	Aware of the term 'fertility preservation' and its meaning, but unable to explain to others	Aware of the term 'oocyte/embryo cryopreservation' and its meaning, but unable to explain to others	Never have received fertility preservation	No interest of childbearing, but desire of receiving fertility preservation	Other/Atheism	Yes	Yes	Not Sure	Yes	Yes	Yes	No	No	No	Yes	No	No	Important	Very important	Important	Very important	Important
Yes	30-40 years	Gyeongsangnam-do	Married/Partnered	High school or above (undergraduate/graduate school)	More than 5.000.000 won (3.650 US dollars approximately)	Yes	Aware of the term 'fertility preservation', its meaning, and able to explain to others 어를 들어본 적이 있고, 그 용어가 의미하는 바를 다른 사람에게 설명해줄 수 있을 정도로 알고 있다	Aware of the term 'oocyte/embryo cryopreservation', its meaning, and able to explain to others	Never have received fertility preservation	No interest of childbearing or receiving fertility preservation	Buddhism	Yes	Yes	Yes	Yes	Yes	No	No	No	No	Yes	Not Sure	Yes	Very important	Very important	Very important	Very important	Very important
Yes	30-40 years	Seoul	Married/Partnered	High school or above (undergraduate/graduate school)	More than 5.000.000 won (3.650 US dollars approximately)	Yes	Never heard of the term fertility preservation	Aware of the term 'oocyte/embryo cryopreservation' but unaware of its meaning	Never have received fertility preservation	No interest of childbearing or receiving fertility preservation	Other/Atheism	No	Not Sure	Not Sure	Yes	Yes	Yes	No	No	No	Yes	Not Sure	No	Important	Important	Very important	Important	Neutral
Yes	30-40 years	Gyeonggi-do	Single	High school or above (undergraduate/graduate school)	Less than 5.000.000 won (3.650 US dollars approximately)	No	Never heard of the term fertility preservation	Aware of the term 'oocyte/embryo cryopreservation' and its meaning, but unable to explain to others	Never have received fertility preservation	Desire of childbearing, but no interest in receiving fertility preservation	Christianity	Yes	Yes	Yes	Yes	Yes	Yes	No	No	Not Sure	Yes	No	No	Important	Very important	Important	Very important	Very important
Yes	30-40 years	Ulsan	Married/Partnered	High school or above (undergraduate/graduate school)	More than 5.000.000 won (3.650 US dollars approximately)	No	Aware of the term ‘fertility preservation’ but unware of its meaning	Aware of the term 'oocyte/embryo cryopreservation' and its meaning, but unable to explain to others	Never have received fertility preservation	Desire of childbearing, but no interest in receiving fertility preservation	Other/Atheism	Not Sure	Not Sure	Not Sure	Not Sure	Not Sure	Not Sure	No	No	No	Yes	Not Sure	Not Sure	Important	Important	Important	Important	Important
Yes	30-40 years	Gyeonggi-do	Married/Partnered	High school or above (undergraduate/graduate school)	Less than 5.000.000 won (3.650 US dollars approximately)	No	Never heard of the term fertility preservation	Aware of the term 'oocyte/embryo cryopreservation' and its meaning, but unable to explain to others	Never have received fertility preservation	No interest of childbearing or receiving fertility preservation	Other/Atheism	Yes	Yes	Yes	No	Yes	Yes	No	No	No	Yes	No	No	Important	Important	Neutral	Important	Important
Yes	18-19 years	Daegu	Single	High school or above (undergraduate/graduate school)	Less than 5.000.000 won (3.650 US dollars approximately)	No	Never heard of the term fertility preservation	Never heard of the term 'oocyte/embryo cryopreservation'	Never have received fertility preservation	No interest of childbearing or receiving fertility preservation	Other/Atheism	Not Sure	Not Sure	Not Sure	Not Sure	Not Sure	Not Sure	Not Sure	No	Not Sure	Yes	Not Sure	Not Sure	Very important	Very important	Important	Very important	Neutral
Yes	18-19 years	Seoul	Single	High school or above (undergraduate/graduate school)	More than 5.000.000 won (3.650 US dollars approximately)	No	Never heard of the term fertility preservation	Aware of the term 'oocyte/embryo cryopreservation', its meaning, and able to explain to others	Never have received fertility preservation	Desire of childbearing, but no interest in receiving fertility preservation	Other/Atheism	Yes	Yes	Yes	Yes	Yes	Yes	No	No	Yes	Yes	No	Yes	Important	Very important	Very important	Very important	Important
Yes	20-29 years	Gangwon-do	Married/Partnered	High school or above (undergraduate/graduate school)	More than 5.000.000 won (3.650 US dollars approximately)	No	Never heard of the term fertility preservation	Aware of the term 'oocyte/embryo cryopreservation' and its meaning, but unable to explain to others	Never have received fertility preservation	No interest of childbearing or receiving fertility preservation	Other/Atheism	No	No	No	No	No	Yes	No	No	No	No	No	No	Important	Very important	Important	Important	Very important
Yes	20-29 years	Gyeongsangnam-do	Single	High school or above (undergraduate/graduate school)	Less than 5.000.000 won (3.650 US dollars approximately)	No	Never heard of the term fertility preservation	Aware of the term 'oocyte/embryo cryopreservation' and its meaning, but unable to explain to others	Never have received fertility preservation	No interest of childbearing or receiving fertility preservation	Other/Atheism	Yes	No	Yes	Yes	Yes	Not Sure	No	No	No	Yes	No	No	Very important	Very important	Very important	Very important	Very important
Yes	30-40 years	Gangwon-do	Single	High school or above (undergraduate/graduate school)	Less than 5.000.000 won (3.650 US dollars approximately)	No	Never heard of the term fertility preservation	Aware of the term 'oocyte/embryo cryopreservation' and its meaning, but unable to explain to others	Never have received fertility preservation	No interest of childbearing or receiving fertility preservation	Other/Atheism	Not Sure	Not Sure	Not Sure	Not Sure	Not Sure	Not Sure	Not Sure	Not Sure	Not Sure	Not Sure	Not Sure	Not Sure	Neutral	Neutral	Neutral	Neutral	Neutral
Yes	30-40 years	Gyeonggi-do	Single	High school or above (undergraduate/graduate school)	Less than 5.000.000 won (3.650 US dollars approximately)	No	Aware of the term 'fertility preservation' and its meaning, but unable to explain to others	Aware of the term 'oocyte/embryo cryopreservation' and its meaning, but unable to explain to others	Never have received fertility preservation	Desire of childbearing, but no interest in receiving fertility preservation	Other/Atheism	Yes	Yes	Yes	Not Sure	Yes	Yes	Not Sure	No	No	Yes	Not Sure	No	Important	Very important	Important	Very important	Very important
Yes	20-29 years	Busan	Single	High school or above (undergraduate/graduate school)	Less than 5.000.000 won (3.650 US dollars approximately)	No	Aware of the term 'fertility preservation' and its meaning, but unable to explain to others	Aware of the term 'oocyte/embryo cryopreservation' and its meaning, but unable to explain to others	Never have received fertility preservation	Desire of childbearing, but no interest in receiving fertility preservation	Other/Atheism	Yes	Yes	Yes	Yes	Yes	Yes	Not Sure	No	Not Sure	Yes	No	Not Sure	Very important	Very important	Very important	Very important	Very important
Yes	30-40 years	Gyeongsangnam-do	Single	High school or above (undergraduate/graduate school)	More than 5.000.000 won (3.650 US dollars approximately)	No	Never heard of the term fertility preservation	Never heard of the term 'oocyte/embryo cryopreservation'	Never have received fertility preservation	Desire of childbearing, but no interest in receiving fertility preservation	Other/Atheism	Not Sure	Not Sure	Not Sure	Not Sure	Not Sure	Yes	Not Sure	Not Sure	Not Sure	Not Sure	Not Sure	Yes	Very important	Very important	Very important	Very important	Very important
Yes	30-40 years	Gyeongsangbuk-do	Single	High school or above (undergraduate/graduate school)	More than 5.000.000 won (3.650 US dollars approximately)	No	Never heard of the term fertility preservation	Aware of the term 'oocyte/embryo cryopreservation' and its meaning, but unable to explain to others	Never have received fertility preservation	No interest of childbearing or receiving fertility preservation	Christianity	Yes	Not Sure	Not Sure	Not Sure	Yes	Yes	Not Sure	No	Not Sure	Yes	Not Sure	Not Sure	Important	Important	Important	Neutral	Neutral
Yes	30-40 years	Seoul	Married/Partnered	High school or above (undergraduate/graduate school)	More than 5.000.000 won (3.650 US dollars approximately)	Yes	Never heard of the term fertility preservation	Aware of the term 'oocyte/embryo cryopreservation' but unaware of its meaning	Never have received fertility preservation	Desire of childbearing, but no interest in receiving fertility preservation	Christianity	Yes	No	No	No	No	Yes	No	No	No	No	No	No	Very important	Very important	Important	Very important	Important
Yes	18-19 years	Seoul	Single	High school or above (undergraduate/graduate school)	More than 5.000.000 won (3.650 US dollars approximately)	No	Aware of the term ‘fertility preservation’ but unware of its meaning	Aware of the term 'oocyte/embryo cryopreservation' and its meaning, but unable to explain to others	Never have received fertility preservation	Desire of childbearing, but no interest in receiving fertility preservation	Other/Atheism	Not Sure	Not Sure	Not Sure	Not Sure	Yes	Yes	No	No	No	Yes	Not Sure	Not Sure	Very important	Very important	Important	Important	Important
Yes	30-40 years	Gyeonggi-do	Married/Partnered	High school or above (undergraduate/graduate school)	Less than 5.000.000 won (3.650 US dollars approximately)	No	Never heard of the term fertility preservation	Aware of the term 'oocyte/embryo cryopreservation' but unaware of its meaning	Never have received fertility preservation	No interest of childbearing, but desire of receiving fertility preservation	Other/Atheism	Not Sure	Not Sure	Yes	Yes	Not Sure	Not Sure	Not Sure	Not Sure	Not Sure	Yes	Not Sure	No	Very important	Very important	Important	Very important	Very important
Yes	30-40 years	Gyeonggi-do	Single	High school or above (undergraduate/graduate school)	More than 5.000.000 won (3.650 US dollars approximately)	No	Never heard of the term fertility preservation	Aware of the term 'oocyte/embryo cryopreservation' and its meaning, but unable to explain to others	Never have received fertility preservation	No interest of childbearing or receiving fertility preservation	Other/Atheism	Not Sure	Not Sure	Yes	Not Sure	Not Sure	Not Sure	Not Sure	Not Sure	Not Sure	Yes	Not Sure	No	Neutral	Very important	Important	Important	Important
Yes	30-40 years	Chungcheongbuk-do	Single	High school or above (undergraduate/graduate school)	Less than 5.000.000 won (3.650 US dollars approximately)	No	Never heard of the term fertility preservation	Aware of the term 'oocyte/embryo cryopreservation' and its meaning, but unable to explain to others	Never have received fertility preservation	Desire of childbearing and receiving fertility preservation	Buddhism	Not Sure	Not Sure	Not Sure	Not Sure	Not Sure	Not Sure	Not Sure	No	Not Sure	Yes	Not Sure	No	Very important	Important	Very important	Very important	Important
Yes	30-40 years	Gyeonggi-do	Divorced/Widowed	High school or above (undergraduate/graduate school)	More than 5.000.000 won (3.650 US dollars approximately)	Yes	Never heard of the term fertility preservation	Aware of the term 'oocyte/embryo cryopreservation' but unaware of its meaning	Never have received fertility preservation	No interest of childbearing or receiving fertility preservation	Other/Atheism	Yes	Yes	Not Sure	Not Sure	Not Sure	Yes	Not Sure	Not Sure	Not Sure	Not Sure	Not Sure	Not Sure	Important	Very important	Very important	Very important	Very important
Yes	30-40 years	Gyeonggi-do	Married/Partnered	High school or above (undergraduate/graduate school)	More than 5.000.000 won (3.650 US dollars approximately)	Yes	Aware of the term ‘fertility preservation’ but unware of its meaning	Aware of the term 'oocyte/embryo cryopreservation' and its meaning, but unable to explain to others	Never have received fertility preservation	Desire of childbearing, but no interest in receiving fertility preservation	Christianity	No	Not Sure	Yes	Not Sure	Yes	Yes	No	No	No	Yes	Not Sure	No	Very important	Very important	Important	Important	Important
Yes	30-40 years	Chungcheongbuk-do	Single	High school or above (undergraduate/graduate school)	Less than 5.000.000 won (3.650 US dollars approximately)	No	Never heard of the term fertility preservation	Aware of the term 'oocyte/embryo cryopreservation' and its meaning, but unable to explain to others	Never have received fertility preservation	Desire of childbearing, but no interest in receiving fertility preservation	Other/Atheism	Yes	Yes	Yes	No	No	Yes	No	No	No	Yes	Yes	Yes	Important	Very important	Very important	Important	Important
Yes	30-40 years	Gyeonggi-do	Married/Partnered	High school or above (undergraduate/graduate school)	Less than 5.000.000 won (3.650 US dollars approximately)	Yes	Never heard of the term fertility preservation	Aware of the term 'oocyte/embryo cryopreservation' and its meaning, but unable to explain to others	Never have received fertility preservation	No interest of childbearing or receiving fertility preservation	Other/Atheism	Yes	Not Sure	Yes	Yes	Not Sure	Not Sure	Not Sure	Not Sure	Not Sure	Not Sure	Not Sure	Yes	Very important	Very important	Very important	Very important	Very important
Yes	30-40 years	Ulsan	Married/Partnered	High school or above (undergraduate/graduate school)	More than 5.000.000 won (3.650 US dollars approximately)	Yes	Never heard of the term fertility preservation	Aware of the term 'oocyte/embryo cryopreservation', its meaning, and able to explain to others	Have received oocyte cryopreservation	No interest of childbearing or receiving fertility preservation	Other/Atheism	Yes	Not Sure	Yes	Yes	Yes	Yes	No	No	No	Yes	Not Sure	No	Important	Important	Important	Very important	Very important
Yes	20-29 years	Gyeonggi-do	Married/Partnered	High school or above (undergraduate/graduate school)	More than 5.000.000 won (3.650 US dollars approximately)	No	Aware of the term ‘fertility preservation’ but unware of its meaning	Aware of the term 'oocyte/embryo cryopreservation' and its meaning, but unable to explain to others	Never have received fertility preservation	Desire of childbearing and receiving fertility preservation	Buddhism	Not Sure	Not Sure	Yes	Not Sure	Yes	Yes	No	No	No	Yes	Not Sure	Not Sure	Very important	Important	Neutral	Neutral	Important
Yes	30-40 years	Seoul	Married/Partnered	High school or above (undergraduate/graduate school)	More than 5.000.000 won (3.650 US dollars approximately)	No	Aware of the term ‘fertility preservation’ but unware of its meaning	Aware of the term 'oocyte/embryo cryopreservation' and its meaning, but unable to explain to others	Never have received fertility preservation	Desire of childbearing, but no interest in receiving fertility preservation	Christianity	Not Sure	Yes	Not Sure	Not Sure	Not Sure	Not Sure	No	No	No	Yes	Not Sure	Yes	Very important	Very important	Important	Important	Very important
Yes	30-40 years	Gyeonggi-do	Married/Partnered	High school or above (undergraduate/graduate school)	Less than 5.000.000 won (3.650 US dollars approximately)	Yes	Never heard of the term fertility preservation	Aware of the term 'oocyte/embryo cryopreservation', its meaning, and able to explain to others	Never have received fertility preservation	No interest of childbearing or receiving fertility preservation	Other/Atheism	Yes	Not Sure	Yes	Not Sure	Not Sure	Yes	Not Sure	No	Not Sure	Yes	Not Sure	No	Not important at all	Very important	Very important	Very important	Very important
Yes	30-40 years	Ulsan	Married/Partnered	High school or above (undergraduate/graduate school)	More than 5.000.000 won (3.650 US dollars approximately)	Yes	Never heard of the term fertility preservation	Aware of the term 'oocyte/embryo cryopreservation' and its meaning, but unable to explain to others	Never have received fertility preservation	No interest of childbearing or receiving fertility preservation	Other/Atheism	Yes	Yes	Yes	No	No	No	No	No	No	Yes	No	Yes	Very important	Important	Important	Important	Neutral
Yes	18-19 years	Daejeon	Single	High school or above (undergraduate/graduate school)	More than 5.000.000 won (3.650 US dollars approximately)	No	Aware of the term ‘fertility preservation’ but unware of its meaning	Aware of the term 'oocyte/embryo cryopreservation' but unaware of its meaning	Never have received fertility preservation	Desire of childbearing, but no interest in receiving fertility preservation	Other/Atheism	Yes	No	No	Yes	Yes	Yes	Yes	Yes	No	No	Yes	Yes	Neutral	Important	Important	Neutral	Important
Yes	30-40 years	Gyeonggi-do	Married/Partnered	High school or above (undergraduate/graduate school)	More than 5.000.000 won (3.650 US dollars approximately)	Yes	Never heard of the term fertility preservation	Aware of the term 'oocyte/embryo cryopreservation' and its meaning, but unable to explain to others	Never have received fertility preservation	Desire of childbearing, but no interest in receiving fertility preservation	Other/Atheism	Not Sure	Yes	Yes	Not Sure	Not Sure	Not Sure	Not Sure	No	No	Yes	No	Not Sure	Very important	Very important	Very important	Very important	Very important
Yes	30-40 years	Gyeongsangnam-do	Married/Partnered	High school or above (undergraduate/graduate school)	Less than 5.000.000 won (3.650 US dollars approximately)	Yes	Never heard of the term fertility preservation	Aware of the term 'oocyte/embryo cryopreservation' and its meaning, but unable to explain to others	Never have received fertility preservation	No interest of childbearing or receiving fertility preservation	Other/Atheism	No	Not Sure	Not Sure	Not Sure	Not Sure	Yes	Not Sure	No	Not Sure	Yes	Not Sure	Yes	Important	Very important	Very important	Very important	Very important
Yes	30-40 years	Daegu	Single	High school or above (undergraduate/graduate school)	More than 5.000.000 won (3.650 US dollars approximately)	No	Aware of the term 'fertility preservation', its meaning, and able to explain to others 어를 들어본 적이 있고, 그 용어가 의미하는 바를 다른 사람에게 설명해줄 수 있을 정도로 알고 있다	Aware of the term 'oocyte/embryo cryopreservation', its meaning, and able to explain to others	Never have received fertility preservation	Desire of childbearing and receiving fertility preservation	Catholicism	No	Yes	Yes	Yes	Yes	Yes	No	No	No	Yes	Not Sure	No	Neutral	Important	Important	Neutral	Important
Yes	30-40 years	Seoul	Married/Partnered	High school or above (undergraduate/graduate school)	More than 5.000.000 won (3.650 US dollars approximately)	No	Aware of the term 'fertility preservation' and its meaning, but unable to explain to others	Aware of the term 'oocyte/embryo cryopreservation' and its meaning, but unable to explain to others	Never have received fertility preservation	No interest of childbearing or receiving fertility preservation	Christianity	Yes	Not Sure	Yes	Yes	Not Sure	Yes	Not Sure	Not Sure	Not Sure	Yes	Not Sure	Not Sure	Very important	Very important	Very important	Very important	Very important
Yes	30-40 years	Gyeongsangnam-do	Married/Partnered	High school or above (undergraduate/graduate school)	More than 5.000.000 won (3.650 US dollars approximately)	No	Never heard of the term fertility preservation	Aware of the term 'oocyte/embryo cryopreservation', its meaning, and able to explain to others	Never have received fertility preservation	Desire of childbearing, but no interest in receiving fertility preservation	Other/Atheism	Yes	Yes	Yes	Yes	Yes	Yes	No	No	No	Yes	No	No	Very important	Very important	Very important	Very important	Very important
Yes	30-40 years	Gyeongsangbuk-do	Divorced/Widowed	High school or above (undergraduate/graduate school)	Less than 5.000.000 won (3.650 US dollars approximately)	Yes	Never heard of the term fertility preservation	Aware of the term 'oocyte/embryo cryopreservation' but unaware of its meaning	Never have received fertility preservation	No interest of childbearing, but desire of receiving fertility preservation	Christianity	Yes	Yes	Not Sure	Yes	Not Sure	Yes	Not Sure	No	Not Sure	Yes	Not Sure	No	Neutral	Important	Neutral	Neutral	Very important
Yes	30-40 years	Seoul	Married/Partnered	High school or above (undergraduate/graduate school)	More than 5.000.000 won (3.650 US dollars approximately)	No	Never heard of the term fertility preservation	Aware of the term 'oocyte/embryo cryopreservation' and its meaning, but unable to explain to others	Never have received fertility preservation	Desire of childbearing, but no interest in receiving fertility preservation	Other/Atheism	Not Sure	Not Sure	Yes	No	Not Sure	Not Sure	No	No	No	Yes	Not Sure	Not Sure	Important	Very important	Very important	Very important	Very important
Yes	20-29 years	Busan	Married/Partnered	High school or above (undergraduate/graduate school)	Less than 5.000.000 won (3.650 US dollars approximately)	Yes	Never heard of the term fertility preservation	Aware of the term 'oocyte/embryo cryopreservation' and its meaning, but unable to explain to others	Never have received fertility preservation	Desire of childbearing, but no interest in receiving fertility preservation	Buddhism	Yes	Yes	Yes	Yes	Yes	Yes	No	No	No	Yes	Not Sure	No	Important	Important	Neutral	Important	Important
Yes	20-29 years	Gyeonggi-do	Married/Partnered	High school or above (undergraduate/graduate school)	More than 5.000.000 won (3.650 US dollars approximately)	Yes	Never heard of the term fertility preservation	Aware of the term 'oocyte/embryo cryopreservation' and its meaning, but unable to explain to others	Never have received fertility preservation	Desire of childbearing, but no interest in receiving fertility preservation	Other/Atheism	Not Sure	Not Sure	Yes	No	No	No	No	No	No	Yes	No	Yes	Important	Neutral	Very important	Not important	Very important
Yes	20-29 years	Gangwon-do	Married/Partnered	High school or above (undergraduate/graduate school)	Less than 5.000.000 won (3.650 US dollars approximately)	No	Aware of the term 'fertility preservation' and its meaning, but unable to explain to others	Aware of the term 'oocyte/embryo cryopreservation' and its meaning, but unable to explain to others	Never have received fertility preservation	Desire of childbearing and receiving fertility preservation	Catholicism	No	Not Sure	No	No	Not Sure	No	Not Sure	Not Sure	No	No	No	No	Important	Neutral	Important	Important	Important
Yes	30-40 years	Seoul	Married/Partnered	High school or above (undergraduate/graduate school)	More than 5.000.000 won (3.650 US dollars approximately)	No	Never heard of the term fertility preservation	Aware of the term 'oocyte/embryo cryopreservation' and its meaning, but unable to explain to others	Never have received fertility preservation	Desire of childbearing, but no interest in receiving fertility preservation	Other/Atheism	Yes	Yes	Yes	Yes	Not Sure	Yes	Not Sure	No	Not Sure	Yes	Not Sure	Not Sure	Important	Very important	Very important	Very important	Important
Yes	20-29 years	Seoul	Married/Partnered	High school or above (undergraduate/graduate school)	Less than 5.000.000 won (3.650 US dollars approximately)	No	Aware of the term ‘fertility preservation’ but unware of its meaning	Aware of the term 'oocyte/embryo cryopreservation' and its meaning, but unable to explain to others	Never have received fertility preservation	No interest of childbearing or receiving fertility preservation	Other/Atheism	Yes	Not Sure	Yes	Yes	Yes	Yes	Not Sure	No	Not Sure	Yes	Not Sure	Not Sure	Important	Very important	Important	Very important	Neutral
Yes	20-29 years	Incheon	Married/Partnered	High school or above (undergraduate/graduate school)	Less than 5.000.000 won (3.650 US dollars approximately)	Yes	Never heard of the term fertility preservation	Aware of the term 'oocyte/embryo cryopreservation' and its meaning, but unable to explain to others	Never have received fertility preservation	Desire of childbearing, but no interest in receiving fertility preservation	Other/Atheism	Yes	Not Sure	Not Sure	Yes	Not Sure	Yes	No	No	No	Yes	Not Sure	No	Important	Very important	Important	Very important	Very important
Yes	20-29 years	Incheon	Married/Partnered	Middle school	More than 5.000.000 won (3.650 US dollars approximately)	No	Never heard of the term fertility preservation	Never heard of the term 'oocyte/embryo cryopreservation'	Never have received fertility preservation	Desire of childbearing, but no interest in receiving fertility preservation	Other/Atheism	Not Sure	Not Sure	Yes	Not Sure	Not Sure	No	Not Sure	Not Sure	Not Sure	Yes	Not Sure	Not Sure	Important	Important	Important	Important	Important
Yes	20-29 years	Incheon	Married/Partnered	High school or above (undergraduate/graduate school)	More than 5.000.000 won (3.650 US dollars approximately)	No	Never heard of the term fertility preservation	Aware of the term 'oocyte/embryo cryopreservation' and its meaning, but unable to explain to others	Never have received fertility preservation	Desire of childbearing, but no interest in receiving fertility preservation	Other/Atheism	Yes	Yes	Not Sure	Not Sure	Not Sure	No	No	No	No	Yes	Not Sure	Yes	Very important	Very important	Very important	Very important	Important
Yes	30-40 years	Seoul	Married/Partnered	High school or above (undergraduate/graduate school)	Less than 5.000.000 won (3.650 US dollars approximately)	Yes	Never heard of the term fertility preservation	Aware of the term 'oocyte/embryo cryopreservation' and its meaning, but unable to explain to others	Never have received fertility preservation	No interest of childbearing or receiving fertility preservation	Other/Atheism	Not Sure	Not Sure	Yes	Not Sure	Yes	Yes	No	No	Not Sure	Yes	Not Sure	No	Very important	Very important	Very important	Very important	Very important
Yes	20-29 years	Gangwon-do	Married/Partnered	High school or above (undergraduate/graduate school)	More than 5.000.000 won (3.650 US dollars approximately)	No	Never heard of the term fertility preservation	Aware of the term 'oocyte/embryo cryopreservation' but unaware of its meaning	Never have received fertility preservation	Desire of childbearing, but no interest in receiving fertility preservation	Other/Atheism	Not Sure	Not Sure	Not Sure	Not Sure	Not Sure	Not Sure	Not Sure	Not Sure	Not Sure	Not Sure	Not Sure	Yes	Neutral	Important	Neutral	Neutral	Important
Yes	20-29 years	Gyeonggi-do	Married/Partnered	High school or above (undergraduate/graduate school)	Less than 5.000.000 won (3.650 US dollars approximately)	Yes	Aware of the term ‘fertility preservation’ but unware of its meaning	Aware of the term 'oocyte/embryo cryopreservation' and its meaning, but unable to explain to others	Never have received fertility preservation	Desire of childbearing, but no interest in receiving fertility preservation	Christianity	Yes	Yes	Not Sure	Not Sure	Not Sure	Not Sure	Not Sure	Not Sure	Not Sure	Not Sure	Not Sure	Not Sure	Important	Important	Important	Neutral	Important
Yes	20-29 years	Gyeonggi-do	Married/Partnered	High school or above (undergraduate/graduate school)	Less than 5.000.000 won (3.650 US dollars approximately)	No	Never heard of the term fertility preservation	Aware of the term 'oocyte/embryo cryopreservation', its meaning, and able to explain to others	Never have received fertility preservation	Desire of childbearing, but no interest in receiving fertility preservation	Other/Atheism	Not Sure	Yes	Yes	No	Yes	Yes	Yes	No	No	Yes	No	No	Important	Important	Important	Important	Important
Yes	20-29 years	Gyeonggi-do	Married/Partnered	High school or above (undergraduate/graduate school)	More than 5.000.000 won (3.650 US dollars approximately)	Yes	Never heard of the term fertility preservation	Aware of the term 'oocyte/embryo cryopreservation' but unaware of its meaning	Never have received fertility preservation	Desire of childbearing, but no interest in receiving fertility preservation	Other/Atheism	Yes	Yes	Yes	Yes	Yes	Yes	Yes	Yes	Yes	Yes	Yes	Yes	Very important	Very important	Very important	Very important	Very important
Yes	20-29 years	Seoul	Married/Partnered	High school or above (undergraduate/graduate school)	More than 5.000.000 won (3.650 US dollars approximately)	No	Aware of the term ‘fertility preservation’ but unware of its meaning	Never heard of the term 'oocyte/embryo cryopreservation'	Never have received fertility preservation	Desire of childbearing, but no interest in receiving fertility preservation	Christianity	Yes	Yes	Yes	Yes	Yes	Yes	Not Sure	Not Sure	Not Sure	Yes	Not Sure	Yes	Important	Important	Very important	Very important	Neutral
Yes	30-40 years	Seoul	Married/Partnered	High school or above (undergraduate/graduate school)	More than 5.000.000 won (3.650 US dollars approximately)	No	Never heard of the term fertility preservation	Aware of the term 'oocyte/embryo cryopreservation', its meaning, and able to explain to others	Never have received fertility preservation	Desire of childbearing and receiving fertility preservation	Other/Atheism	Yes	Not Sure	Yes	Not Sure	Yes	Yes	No	No	Not Sure	Yes	Not Sure	No	Important	Very important	Important	Very important	Neutral
Yes	20-29 years	Gyeonggi-do	Married/Partnered	High school or above (undergraduate/graduate school)	Less than 5.000.000 won (3.650 US dollars approximately)	Yes	Never heard of the term fertility preservation	Aware of the term 'oocyte/embryo cryopreservation' and its meaning, but unable to explain to others	Never have received fertility preservation	No interest of childbearing or receiving fertility preservation	Other/Atheism	Yes	Yes	Yes	Not Sure	Yes	Yes	No	No	No	Yes	Not Sure	Yes	Very important	Very important	Very important	Very important	Important
Yes	20-29 years	Daegu	Married/Partnered	High school or above (undergraduate/graduate school)	Less than 5.000.000 won (3.650 US dollars approximately)	Yes	Never heard of the term fertility preservation	Aware of the term 'oocyte/embryo cryopreservation' and its meaning, but unable to explain to others	Never have received fertility preservation	Desire of childbearing, but no interest in receiving fertility preservation	Catholicism	Not Sure	No	Yes	Not Sure	Yes	Yes	No	No	Yes	Yes	Not Sure	No	Important	Important	Very important	Important	Very important
Yes	20-29 years	Ulsan	Married/Partnered	High school or above (undergraduate/graduate school)	Less than 5.000.000 won (3.650 US dollars approximately)	No	Aware of the term 'fertility preservation' and its meaning, but unable to explain to others	Aware of the term 'oocyte/embryo cryopreservation', its meaning, and able to explain to others	Never have received fertility preservation	Desire of childbearing, but no interest in receiving fertility preservation	Other/Atheism	Not Sure	Yes	Yes	Yes	Yes	Yes	Not Sure	No	Not Sure	Yes	Not Sure	Not Sure	Important	Neutral	Neutral	Important	Important
Yes	20-29 years	Seoul	Married/Partnered	High school or above (undergraduate/graduate school)	Less than 5.000.000 won (3.650 US dollars approximately)	No	Never heard of the term fertility preservation	Aware of the term 'oocyte/embryo cryopreservation' and its meaning, but unable to explain to others	Never have received fertility preservation	Desire of childbearing, but no interest in receiving fertility preservation	Christianity	Yes	Not Sure	Yes	Not Sure	Not Sure	Yes	No	No	No	Yes	No	No	Very important	Important	Important	Very important	Very important
Yes	20-29 years	Seoul	Married/Partnered	High school or above (undergraduate/graduate school)	More than 5.000.000 won (3.650 US dollars approximately)	No	Aware of the term ‘fertility preservation’ but unware of its meaning	Aware of the term 'oocyte/embryo cryopreservation' and its meaning, but unable to explain to others	Never have received fertility preservation	Desire of childbearing, but no interest in receiving fertility preservation	Other/Atheism	Not Sure	Yes	Yes	Not Sure	No	Yes	No	No	No	Yes	No	No	Very important	Very important	Important	Important	Neutral
Yes	20-29 years	Seoul	Married/Partnered	High school or above (undergraduate/graduate school)	Less than 5.000.000 won (3.650 US dollars approximately)	No	Never heard of the term fertility preservation	Aware of the term 'oocyte/embryo cryopreservation' and its meaning, but unable to explain to others	Never have received fertility preservation	No interest of childbearing or receiving fertility preservation	Other/Atheism	Not Sure	Not Sure	Yes	Not Sure	Not Sure	Yes	Not Sure	Not Sure	Not Sure	Yes	Not Sure	No	Important	Very important	Very important	Very important	Important
Yes	20-29 years	Gyeonggi-do	Married/Partnered	High school or above (undergraduate/graduate school)	More than 5.000.000 won (3.650 US dollars approximately)	Yes	Never heard of the term fertility preservation	Aware of the term 'oocyte/embryo cryopreservation' and its meaning, but unable to explain to others	Never have received fertility preservation	Desire of childbearing and receiving fertility preservation	Catholicism	Yes	Yes	Yes	Yes	Yes	Yes	No	No	Not Sure	Yes	Yes	Yes	Important	Very important	Important	Very important	Important
Yes	20-29 years	Gyeongsangbuk-do	Married/Partnered	High school or above (undergraduate/graduate school)	Less than 5.000.000 won (3.650 US dollars approximately)	No	Aware of the term 'fertility preservation' and its meaning, but unable to explain to others	Aware of the term 'oocyte/embryo cryopreservation' and its meaning, but unable to explain to others	Never have received fertility preservation	Desire of childbearing, but no interest in receiving fertility preservation	Other/Atheism	Not Sure	Yes	Yes	Yes	Yes	Yes	No	No	No	Yes	Not Sure	No	Important	Very important	Neutral	Important	Important
Yes	20-29 years	Gyeonggi-do	Married/Partnered	High school or above (undergraduate/graduate school)	More than 5.000.000 won (3.650 US dollars approximately)	No	Aware of the term 'fertility preservation' and its meaning, but unable to explain to others	Aware of the term 'oocyte/embryo cryopreservation' and its meaning, but unable to explain to others	Never have received fertility preservation	No interest of childbearing or receiving fertility preservation	Other/Atheism	Not Sure	Not Sure	Yes	Yes	Not Sure	Yes	No	No	Not Sure	Yes	Not Sure	Yes	Neutral	Neutral	Important	Important	Important
Yes	20-29 years	Seoul	Married/Partnered	High school or above (undergraduate/graduate school)	More than 5.000.000 won (3.650 US dollars approximately)	No	Never heard of the term fertility preservation	Aware of the term 'oocyte/embryo cryopreservation' and its meaning, but unable to explain to others	Never have received fertility preservation	Desire of childbearing, but no interest in receiving fertility preservation	Other/Atheism	Yes	Yes	Yes	Yes	Yes	Yes	Yes	Yes	Yes	Yes	Yes	Yes	Important	Neutral	Important	Important	Important
Yes	20-29 years	Jeollanam-do	Married/Partnered	High school or above (undergraduate/graduate school)	More than 5.000.000 won (3.650 US dollars approximately)	Yes	Never heard of the term fertility preservation	Aware of the term 'oocyte/embryo cryopreservation' but unaware of its meaning	Never have received fertility preservation	No interest of childbearing or receiving fertility preservation	Other/Atheism	Not Sure	Not Sure	Yes	Yes	Not Sure	Yes	Not Sure	Not Sure	Not Sure	Yes	Not Sure	No	Neutral	Very important	Very important	Very important	Important
Yes	20-29 years	Seoul	Married/Partnered	High school or above (undergraduate/graduate school)	More than 5.000.000 won (3.650 US dollars approximately)	No	Never heard of the term fertility preservation	Never heard of the term 'oocyte/embryo cryopreservation'	Never have received fertility preservation	Desire of childbearing, but no interest in receiving fertility preservation	Christianity	Yes	No	Yes	Yes	Yes	Yes	Yes	Yes	No	Yes	No	Yes	Neutral	Neutral	Very important	Very important	Important
Yes	20-29 years	Chungcheongnam-do	Married/Partnered	High school or above (undergraduate/graduate school)	Less than 5.000.000 won (3.650 US dollars approximately)	Yes	Aware of the term ‘fertility preservation’ but unware of its meaning	Aware of the term 'oocyte/embryo cryopreservation' and its meaning, but unable to explain to others	Never have received fertility preservation	No interest of childbearing or receiving fertility preservation	Christianity	Not Sure	No	Yes	Not Sure	Not Sure	Yes	No	No	No	Yes	Not Sure	Yes	Very important	Very important	Important	Neutral	Very important
Yes	20-29 years	Gwang-ju	Married/Partnered	High school or above (undergraduate/graduate school)	More than 5.000.000 won (3.650 US dollars approximately)	Yes	Never heard of the term fertility preservation	Aware of the term 'oocyte/embryo cryopreservation' and its meaning, but unable to explain to others	Never have received fertility preservation	Desire of childbearing and receiving fertility preservation	Other/Atheism	Yes	Not Sure	Not Sure	No	Yes	Yes	No	No	No	Yes	Not Sure	Yes	Important	Very important	Important	Very important	Important
Yes	20-29 years	Gyeonggi-do	Married/Partnered	High school or above (undergraduate/graduate school)	Less than 5.000.000 won (3.650 US dollars approximately)	Yes	Never heard of the term fertility preservation	Aware of the term 'oocyte/embryo cryopreservation' and its meaning, but unable to explain to others	Never have received fertility preservation	Desire of childbearing, but no interest in receiving fertility preservation	Christianity	No	No	Not Sure	No	Yes	Yes	No	No	No	Yes	Not Sure	Not Sure	Important	Important	Important	Not important	Important
Yes	20-29 years	Seoul	Married/Partnered	High school or above (undergraduate/graduate school)	More than 5.000.000 won (3.650 US dollars approximately)	No	Never heard of the term fertility preservation	Aware of the term 'oocyte/embryo cryopreservation' but unaware of its meaning	Never have received fertility preservation	Desire of childbearing, but no interest in receiving fertility preservation	Other/Atheism	No	Not Sure	Not Sure	Not Sure	Not Sure	Not Sure	Not Sure	Not Sure	Not Sure	Yes	Not Sure	No	Very important	Very important	Neutral	Very important	Very important
Yes	20-29 years	Gyeongsangnam-do	Married/Partnered	Middle school	Less than 5.000.000 won (3.650 US dollars approximately)	Yes	Aware of the term ‘fertility preservation’ but unware of its meaning	Aware of the term 'oocyte/embryo cryopreservation' and its meaning, but unable to explain to others	Never have received fertility preservation	Desire of childbearing, but no interest in receiving fertility preservation	Other/Atheism	No	Yes	Yes	Yes	No	Yes	No	No	No	Yes	No	No	Important	Neutral	Neutral	Neutral	Important
Yes	30-40 years	Seoul	Married/Partnered	High school or above (undergraduate/graduate school)	More than 5.000.000 won (3.650 US dollars approximately)	No	Never heard of the term fertility preservation	Aware of the term 'oocyte/embryo cryopreservation' and its meaning, but unable to explain to others	Never have received fertility preservation	Desire of childbearing, but no interest in receiving fertility preservation	Other/Atheism	Yes	Yes	Yes	Yes	Yes	Yes	Not Sure	No	Not Sure	Yes	No	No	Important	Important	Important	Important	Important
Yes	20-29 years	Jeollanam-do	Married/Partnered	High school or above (undergraduate/graduate school)	Less than 5.000.000 won (3.650 US dollars approximately)	Yes	Aware of the term ‘fertility preservation’ but unware of its meaning	Aware of the term 'oocyte/embryo cryopreservation' but unaware of its meaning	Never have received fertility preservation	No interest of childbearing or receiving fertility preservation	Catholicism	Yes	Not Sure	Yes	Yes	Not Sure	Not Sure	Yes	No	Yes	Not Sure	No	Yes	Important	Important	Important	Neutral	Neutral
Yes	20-29 years	Chungcheongbuk-do	Married/Partnered	High school or above (undergraduate/graduate school)	More than 5.000.000 won (3.650 US dollars approximately)	Yes	Never heard of the term fertility preservation	Aware of the term 'oocyte/embryo cryopreservation' and its meaning, but unable to explain to others	Never have received fertility preservation	No interest of childbearing or receiving fertility preservation	Other/Atheism	Yes	Yes	Not Sure	Yes	Not Sure	Not Sure	Not Sure	No	Not Sure	Yes	Not Sure	Not Sure	Important	Neutral	Important	Neutral	Important
Yes	20-29 years	Seoul	Married/Partnered	High school or above (undergraduate/graduate school)	More than 5.000.000 won (3.650 US dollars approximately)	No	Never heard of the term fertility preservation	Aware of the term 'oocyte/embryo cryopreservation' but unaware of its meaning	Never have received fertility preservation	Desire of childbearing, but no interest in receiving fertility preservation	Other/Atheism	Not Sure	Not Sure	Not Sure	Not Sure	Not Sure	Not Sure	Not Sure	Not Sure	Not Sure	Not Sure	Not Sure	Not Sure	Important	Important	Very important	Very important	Important
Yes	20-29 years	Gyeonggi-do	Married/Partnered	High school or above (undergraduate/graduate school)	More than 5.000.000 won (3.650 US dollars approximately)	No	Aware of the term ‘fertility preservation’ but unware of its meaning	Aware of the term 'oocyte/embryo cryopreservation' and its meaning, but unable to explain to others	Never have received fertility preservation	Desire of childbearing and receiving fertility preservation	Other/Atheism	Yes	Not Sure	Not Sure	Yes	Yes	No	Not Sure	No	Not Sure	Yes	Not Sure	Not Sure	Important	Very important	Important	Very important	Very important
Yes	20-29 years	Gyeonggi-do	Married/Partnered	High school or above (undergraduate/graduate school)	Less than 5.000.000 won (3.650 US dollars approximately)	Yes	Never heard of the term fertility preservation	Aware of the term 'oocyte/embryo cryopreservation' and its meaning, but unable to explain to others	Never have received fertility preservation	Desire of childbearing, but no interest in receiving fertility preservation	Other/Atheism	Not Sure	No	No	No	Not Sure	Yes	No	No	Not Sure	Yes	No	No	Very important	Important	Important	Very important	Very important
Yes	20-29 years	Gyeonggi-do	Married/Partnered	High school or above (undergraduate/graduate school)	More than 5.000.000 won (3.650 US dollars approximately)	No	Never heard of the term fertility preservation	Aware of the term 'oocyte/embryo cryopreservation' and its meaning, but unable to explain to others	Never have received fertility preservation	No interest of childbearing or receiving fertility preservation	Catholicism	Yes	Yes	Not Sure	No	No	No	No	No	No	Yes	No	No	Important	Very important	Important	Very important	Important
Yes	20-29 years	Gyeonggi-do	Married/Partnered	High school or above (undergraduate/graduate school)	Less than 5.000.000 won (3.650 US dollars approximately)	Yes	Aware of the term 'fertility preservation' and its meaning, but unable to explain to others	Aware of the term 'oocyte/embryo cryopreservation' and its meaning, but unable to explain to others	Never have received fertility preservation	No interest of childbearing or receiving fertility preservation	Christianity	Not Sure	Yes	Yes	Yes	Not Sure	Not Sure	Not Sure	Not Sure	Not Sure	Not Sure	Not Sure	Not Sure	Neutral	Neutral	Important	Neutral	Neutral
Yes	18-19 years	Gyeongsangnam-do	Married/Partnered	Middle school	Less than 5.000.000 won (3.650 US dollars approximately)	No	Never heard of the term fertility preservation	Aware of the term 'oocyte/embryo cryopreservation' and its meaning, but unable to explain to others	Never have received fertility preservation	No interest of childbearing or receiving fertility preservation	Other/Atheism	Not Sure	Not Sure	Yes	Yes	Not Sure	Yes	Not Sure	No	No	Yes	No	Yes	Important	Very important	Neutral	Very important	Important
Yes	20-29 years	Gyeonggi-do	Married/Partnered	High school or above (undergraduate/graduate school)	More than 5.000.000 won (3.650 US dollars approximately)	Yes	Never heard of the term fertility preservation	Aware of the term 'oocyte/embryo cryopreservation' and its meaning, but unable to explain to others	Never have received fertility preservation	No interest of childbearing or receiving fertility preservation	Other/Atheism	Yes	Yes	Not Sure	Yes	Yes	Yes	No	No	Yes	Yes	Not Sure	No	Very important	Very important	Very important	Very important	Very important
Yes	20-29 years	Seoul	Married/Partnered	High school or above (undergraduate/graduate school)	Less than 5.000.000 won (3.650 US dollars approximately)	Yes	Aware of the term ‘fertility preservation’ but unware of its meaning	Aware of the term 'oocyte/embryo cryopreservation' and its meaning, but unable to explain to others	Never have received fertility preservation	Desire of childbearing, but no interest in receiving fertility preservation	Buddhism	Not Sure	Yes	Yes	Yes	Yes	Yes	No	No	No	Yes	Not Sure	Not Sure	Important	Very important	Important	Important	Important
Yes	20-29 years	Gyeonggi-do	Married/Partnered	High school or above (undergraduate/graduate school)	Less than 5.000.000 won (3.650 US dollars approximately)	Yes	Never heard of the term fertility preservation	Aware of the term 'oocyte/embryo cryopreservation' and its meaning, but unable to explain to others	Never have received fertility preservation	Desire of childbearing, but no interest in receiving fertility preservation	Other/Atheism	Yes	Not Sure	Not Sure	Yes	Yes	Yes	No	No	Not Sure	Yes	Not Sure	Not Sure	Important	Very important	Important	Very important	Important
Yes	20-29 years	Seoul	Married/Partnered	High school or above (undergraduate/graduate school)	Less than 5.000.000 won (3.650 US dollars approximately)	No	Never heard of the term fertility preservation	Aware of the term 'oocyte/embryo cryopreservation' and its meaning, but unable to explain to others	Never have received fertility preservation	Desire of childbearing, but no interest in receiving fertility preservation	Other/Atheism	Not Sure	Yes	Not Sure	Not Sure	No	Not Sure	Not Sure	Not Sure	Not Sure	Not Sure	Not Sure	Yes	Important	Neutral	Neutral	Important	Very important
Yes	20-29 years	Gyeonggi-do	Married/Partnered	High school or above (undergraduate/graduate school)	Less than 5.000.000 won (3.650 US dollars approximately)	No	Never heard of the term fertility preservation	Never heard of the term 'oocyte/embryo cryopreservation'	Never have received fertility preservation	Desire of childbearing, but no interest in receiving fertility preservation	Other/Atheism	No	Yes	Not Sure	Not Sure	Yes	Yes	No	No	No	Yes	Not Sure	Yes	Neutral	Neutral	Not important at all	Not important at all	Neutral
Yes	20-29 years	Seoul	Married/Partnered	High school or above (undergraduate/graduate school)	More than 5.000.000 won (3.650 US dollars approximately)	No	Never heard of the term fertility preservation	Aware of the term 'oocyte/embryo cryopreservation' and its meaning, but unable to explain to others	Never have received fertility preservation	Desire of childbearing, but no interest in receiving fertility preservation	Other/Atheism	Yes	Not Sure	No	Yes	Not Sure	Not Sure	No	No	No	Yes	Not Sure	Not Sure	Very important	Very important	Not important	Important	Not important
Yes	20-29 years	Daegu	Married/Partnered	High school or above (undergraduate/graduate school)	Less than 5.000.000 won (3.650 US dollars approximately)	No	Never heard of the term fertility preservation	Aware of the term 'oocyte/embryo cryopreservation' but unaware of its meaning	Never have received fertility preservation	Desire of childbearing and receiving fertility preservation	Other/Atheism	Not Sure	Yes	Not Sure	Yes	Yes	Yes	Not Sure	Not Sure	Not Sure	Not Sure	Not Sure	Yes	Neutral	Important	Important	Important	Important
Yes	20-29 years	Chungcheongbuk-do	Married/Partnered	High school or above (undergraduate/graduate school)	Less than 5.000.000 won (3.650 US dollars approximately)	No	Aware of the term 'fertility preservation', its meaning, and able to explain to others 어를 들어본 적이 있고, 그 용어가 의미하는 바를 다른 사람에게 설명해줄 수 있을 정도로 알고 있다	Aware of the term 'oocyte/embryo cryopreservation', its meaning, and able to explain to others	Never have received fertility preservation	Desire of childbearing, but no interest in receiving fertility preservation	Other/Atheism	Not Sure	Not Sure	Yes	Yes	Yes	Yes	No	No	Yes	Yes	Not Sure	Yes	Not important at all	Not important	Neutral	Not important	Not important at all
Yes	20-29 years	Daegu	Married/Partnered	High school or above (undergraduate/graduate school)	More than 5.000.000 won (3.650 US dollars approximately)	No	Aware of the term 'fertility preservation' and its meaning, but unable to explain to others	Aware of the term 'oocyte/embryo cryopreservation' and its meaning, but unable to explain to others	Never have received fertility preservation	Desire of childbearing, but no interest in receiving fertility preservation	Christianity	Yes	No	Yes	Yes	Not Sure	Yes	No	No	No	Yes	Not Sure	No	Important	Important	Very important	Important	Important
Yes	20-29 years	Gyeonggi-do	Married/Partnered	High school or above (undergraduate/graduate school)	More than 5.000.000 won (3.650 US dollars approximately)	Yes	Never heard of the term fertility preservation	Aware of the term 'oocyte/embryo cryopreservation' and its meaning, but unable to explain to others	Never have received fertility preservation	Desire of childbearing, but no interest in receiving fertility preservation	Other/Atheism	Not Sure	Yes	Not Sure	Yes	Not Sure	Yes	No	No	No	Yes	Not Sure	Not Sure	Important	Important	Important	Important	Important
Yes	20-29 years	Seoul	Married/Partnered	High school or above (undergraduate/graduate school)	Less than 5.000.000 won (3.650 US dollars approximately)	No	Never heard of the term fertility preservation	Aware of the term 'oocyte/embryo cryopreservation' and its meaning, but unable to explain to others	Never have received fertility preservation	No interest of childbearing or receiving fertility preservation	Other/Atheism	Not Sure	Not Sure	Yes	Not Sure	Not Sure	Yes	No	No	No	Yes	No	No	Important	Very important	Very important	Very important	Important
Yes	20-29 years	Incheon	Married/Partnered	High school or above (undergraduate/graduate school)	More than 5.000.000 won (3.650 US dollars approximately)	No	Never heard of the term fertility preservation	Aware of the term 'oocyte/embryo cryopreservation' and its meaning, but unable to explain to others	Never have received fertility preservation	Desire of childbearing, but no interest in receiving fertility preservation	Other/Atheism	Not Sure	Yes	Not Sure	Yes	Yes	Yes	No	No	No	Yes	Yes	Yes	Important	Very important	Very important	Very important	Very important
Yes	20-29 years	Gyeonggi-do	Married/Partnered	High school or above (undergraduate/graduate school)	Less than 5.000.000 won (3.650 US dollars approximately)	No	Never heard of the term fertility preservation	Aware of the term 'oocyte/embryo cryopreservation', its meaning, and able to explain to others	Unknown/Unable to remember	No interest of childbearing or receiving fertility preservation	Other/Atheism	Not Sure	Not Sure	Not Sure	Not Sure	Not Sure	Not Sure	Not Sure	Not Sure	Not Sure	Not Sure	Not Sure	Not Sure	Important	Very important	Important	Very important	Important
Yes	20-29 years	Gyeonggi-do	Married/Partnered	High school or above (undergraduate/graduate school)	More than 5.000.000 won (3.650 US dollars approximately)	No	Never heard of the term fertility preservation	Aware of the term 'oocyte/embryo cryopreservation' and its meaning, but unable to explain to others	Never have received fertility preservation	No interest of childbearing, but desire of receiving fertility preservation	Other/Atheism	Not Sure	Not Sure	Not Sure	Not Sure	Not Sure	Not Sure	Not Sure	No	Not Sure	Not Sure	Not Sure	Not Sure	Neutral	Important	Important	Neutral	Important
Yes	20-29 years	Gyeonggi-do	Married/Partnered	High school or above (undergraduate/graduate school)	Less than 5.000.000 won (3.650 US dollars approximately)	Yes	Never heard of the term fertility preservation	Aware of the term 'oocyte/embryo cryopreservation' and its meaning, but unable to explain to others	Never have received fertility preservation	Desire of childbearing, but no interest in receiving fertility preservation	Other/Atheism	Yes	Yes	Not Sure	Yes	Yes	Yes	Not Sure	No	No	Yes	No	Yes	Important	Very important	Very important	Very important	Important
Yes	20-29 years	Seoul	Married/Partnered	High school or above (undergraduate/graduate school)	Less than 5.000.000 won (3.650 US dollars approximately)	No	Never heard of the term fertility preservation	Aware of the term 'oocyte/embryo cryopreservation' but unaware of its meaning	Never have received fertility preservation	No interest of childbearing or receiving fertility preservation	Other/Atheism	Not Sure	Yes	No	Not Sure	No	No	Yes	Not Sure	Not Sure	No	Not Sure	No	Important	Important	Neutral	Important	Neutral
Yes	20-29 years	Daegu	Married/Partnered	High school or above (undergraduate/graduate school)	More than 5.000.000 won (3.650 US dollars approximately)	Yes	Aware of the term 'fertility preservation' and its meaning, but unable to explain to others	Aware of the term 'oocyte/embryo cryopreservation' and its meaning, but unable to explain to others	Never have received fertility preservation	Desire of childbearing, but no interest in receiving fertility preservation	Christianity	No	Not Sure	Yes	Not Sure	Yes	Yes	No	No	Not Sure	Yes	Not Sure	Not Sure	Important	Very important	Very important	Very important	Important
Yes	20-29 years	Daegu	Married/Partnered	High school or above (undergraduate/graduate school)	More than 5.000.000 won (3.650 US dollars approximately)	No	Aware of the term ‘fertility preservation’ but unware of its meaning	Aware of the term 'oocyte/embryo cryopreservation' and its meaning, but unable to explain to others	Never have received fertility preservation	Desire of childbearing, but no interest in receiving fertility preservation	Other/Atheism	Yes	Yes	No	No	No	Yes	No	No	No	Yes	Not Sure	Yes	Very important	Very important	Important	Very important	Neutral
Yes	20-29 years	Seoul	Married/Partnered	High school or above (undergraduate/graduate school)	Less than 5.000.000 won (3.650 US dollars approximately)	No	Never heard of the term fertility preservation	Aware of the term 'oocyte/embryo cryopreservation' and its meaning, but unable to explain to others	Never have received fertility preservation	Desire of childbearing, but no interest in receiving fertility preservation	Other/Atheism	Yes	Yes	Yes	Yes	Yes	Yes	Yes	Not Sure	Yes	Yes	No	No	Important	Important	Important	Important	Very important
Yes	20-29 years	Gyeongsangnam-do	Married/Partnered	High school or above (undergraduate/graduate school)	Less than 5.000.000 won (3.650 US dollars approximately)	No	Aware of the term ‘fertility preservation’ but unware of its meaning	Aware of the term 'oocyte/embryo cryopreservation' but unaware of its meaning	Never have received fertility preservation	Desire of childbearing, but no interest in receiving fertility preservation	Other/Atheism	Yes	Yes	Yes	Yes	No	Yes	No	No	No	Yes	Not Sure	Yes	Very important	Important	Important	Important	Very important
Yes	20-29 years	Seoul	Married/Partnered	High school or above (undergraduate/graduate school)	More than 5.000.000 won (3.650 US dollars approximately)	Yes	Aware of the term ‘fertility preservation’ but unware of its meaning	Aware of the term 'oocyte/embryo cryopreservation' and its meaning, but unable to explain to others	Never have received fertility preservation	Desire of childbearing and receiving fertility preservation	Other/Atheism	Yes	Yes	Not Sure	Yes	Yes	Yes	Not Sure	Yes	Yes	Yes	Yes	Yes	Important	Important	Very important	Very important	Very important
Yes	20-29 years	Ulsan	Married/Partnered	High school or above (undergraduate/graduate school)	Less than 5.000.000 won (3.650 US dollars approximately)	Yes	Never heard of the term fertility preservation	Aware of the term 'oocyte/embryo cryopreservation' but unaware of its meaning	Never have received fertility preservation	No interest of childbearing or receiving fertility preservation	Other/Atheism	Not Sure	Not Sure	Not Sure	Not Sure	Yes	Yes	Yes	Yes	Yes	No	Yes	Yes	Neutral	Neutral	Neutral	Neutral	Not important at all
Yes	20-29 years	Seoul	Married/Partnered	High school or above (undergraduate/graduate school)	Less than 5.000.000 won (3.650 US dollars approximately)	No	Never heard of the term fertility preservation	Never heard of the term 'oocyte/embryo cryopreservation'	Never have received fertility preservation	Desire of childbearing, but no interest in receiving fertility preservation	Other/Atheism	Not Sure	Not Sure	Not Sure	Not Sure	Not Sure	Not Sure	Not Sure	Not Sure	Not Sure	Not Sure	Not Sure	Not Sure	Neutral	Neutral	Neutral	Neutral	Neutral
Yes	20-29 years	Chungcheongbuk-do	Married/Partnered	High school or above (undergraduate/graduate school)	More than 5.000.000 won (3.650 US dollars approximately)	Yes	Aware of the term ‘fertility preservation’ but unware of its meaning	Aware of the term 'oocyte/embryo cryopreservation' and its meaning, but unable to explain to others	Never have received fertility preservation	Desire of childbearing and receiving fertility preservation	Other/Atheism	Yes	Yes	Not Sure	Not Sure	Not Sure	Not Sure	Not Sure	Not Sure	Not Sure	Not Sure	Not Sure	Not Sure	Important	Important	Important	Important	Important
Yes	20-29 years	Gyeongsangnam-do	Married/Partnered	High school or above (undergraduate/graduate school)	Less than 5.000.000 won (3.650 US dollars approximately)	No	Never heard of the term fertility preservation	Aware of the term 'oocyte/embryo cryopreservation' and its meaning, but unable to explain to others	Never have received fertility preservation	Desire of childbearing, but no interest in receiving fertility preservation	Other/Atheism	Not Sure	Not Sure	Yes	Not Sure	Not Sure	Yes	No	No	Not Sure	Yes	Not Sure	Not Sure	Very important	Very important	Very important	Very important	Very important
Yes	20-29 years	Jeollanam-do	Married/Partnered	High school or above (undergraduate/graduate school)	More than 5.000.000 won (3.650 US dollars approximately)	No	Aware of the term ‘fertility preservation’ but unware of its meaning	Aware of the term 'oocyte/embryo cryopreservation' and its meaning, but unable to explain to others	Never have received fertility preservation	Desire of childbearing, but no interest in receiving fertility preservation	Other/Atheism	No	No	Yes	No	Yes	No	No	No	Yes	Yes	Yes	Yes	Important	Important	Neutral	Important	Neutral
Yes	20-29 years	Ulsan	Married/Partnered	High school or above (undergraduate/graduate school)	More than 5.000.000 won (3.650 US dollars approximately)	No	Aware of the term 'fertility preservation' and its meaning, but unable to explain to others	Aware of the term 'oocyte/embryo cryopreservation', its meaning, and able to explain to others	Never have received fertility preservation	Desire of childbearing, but no interest in receiving fertility preservation	Christianity	Yes	Yes	Yes	Yes	Yes	Yes	No	No	No	Yes	No	No	Very important	Very important	Very important	Very important	Important
Yes	20-29 years	Busan	Married/Partnered	High school or above (undergraduate/graduate school)	Less than 5.000.000 won (3.650 US dollars approximately)	Yes	Aware of the term ‘fertility preservation’ but unware of its meaning	Aware of the term 'oocyte/embryo cryopreservation' and its meaning, but unable to explain to others	Never have received fertility preservation	No interest of childbearing or receiving fertility preservation	Other/Atheism	Not Sure	Not Sure	Not Sure	Not Sure	Not Sure	Not Sure	No	No	No	Not Sure	Not Sure	Yes	Important	Important	Neutral	Important	Neutral
Yes	20-29 years	Chungcheongnam-do	Married/Partnered	High school or above (undergraduate/graduate school)	More than 5.000.000 won (3.650 US dollars approximately)	No	Never heard of the term fertility preservation	Aware of the term 'oocyte/embryo cryopreservation' and its meaning, but unable to explain to others	Never have received fertility preservation	Desire of childbearing and receiving fertility preservation	Christianity	Not Sure	Yes	Yes	Not Sure	Not Sure	Not Sure	Not Sure	No	Not Sure	Not Sure	Not Sure	Not Sure	Important	Important	Important	Important	Not important
Yes	20-29 years	Gwang-ju	Married/Partnered	High school or above (undergraduate/graduate school)	Less than 5.000.000 won (3.650 US dollars approximately)	Yes	Never heard of the term fertility preservation	Aware of the term 'oocyte/embryo cryopreservation' but unaware of its meaning	Never have received fertility preservation	No interest of childbearing or receiving fertility preservation	Other/Atheism	Yes	Yes	Yes	Yes	Not Sure	Yes	Not Sure	Not Sure	Not Sure	Yes	Yes	Not Sure	Important	Neutral	Neutral	Important	Neutral
Yes	20-29 years	Jeollabuk-do	Married/Partnered	High school or above (undergraduate/graduate school)	More than 5.000.000 won (3.650 US dollars approximately)	Yes	Never heard of the term fertility preservation	Never heard of the term 'oocyte/embryo cryopreservation'	Never have received fertility preservation	Desire of childbearing and receiving fertility preservation	Christianity	Not Sure	Not Sure	Not Sure	Not Sure	Not Sure	Not Sure	Not Sure	Not Sure	Not Sure	Not Sure	Yes	Yes	Very important	Important	Very important	Very important	Important
Yes	20-29 years	Jeollabuk-do	Married/Partnered	High school or above (undergraduate/graduate school)	Less than 5.000.000 won (3.650 US dollars approximately)	Yes	Never heard of the term fertility preservation	Aware of the term 'oocyte/embryo cryopreservation' but unaware of its meaning	Never have received fertility preservation	No interest of childbearing or receiving fertility preservation	Other/Atheism	Yes	Not Sure	Not Sure	Not Sure	Not Sure	Not Sure	Not Sure	Not Sure	Not Sure	Not Sure	Not Sure	Not Sure	Very important	Very important	Very important	Very important	Very important
Yes	18-19 years	Incheon	Married/Partnered	High school or above (undergraduate/graduate school)	More than 5.000.000 won (3.650 US dollars approximately)	Yes	Aware of the term 'fertility preservation' and its meaning, but unable to explain to others	Aware of the term 'oocyte/embryo cryopreservation' and its meaning, but unable to explain to others	Have received ovary cryopreservation	No interest of childbearing, but desire of receiving fertility preservation	Catholicism	No	No	No	Yes	No	Yes	No	No	No	Yes	No	Yes	Important	Neutral	Important	Neutral	Neutral
Yes	18-19 years	Gyeonggi-do	Married/Partnered	High school or above (undergraduate/graduate school)	Less than 5.000.000 won (3.650 US dollars approximately)	No	Aware of the term 'fertility preservation' and its meaning, but unable to explain to others	Aware of the term 'oocyte/embryo cryopreservation' but unaware of its meaning	Never have received fertility preservation	Desire of childbearing, but no interest in receiving fertility preservation	Buddhism	No	Yes	Yes	Yes	No	Yes	Yes	No	Yes	Not Sure	No	Yes	Very important	Important	Neutral	Very important	Very important
Yes	18-19 years	Seoul	Married/Partnered	High school or above (undergraduate/graduate school)	More than 5.000.000 won (3.650 US dollars approximately)	Yes	Never heard of the term fertility preservation	Aware of the term 'oocyte/embryo cryopreservation' but unaware of its meaning	Never have received fertility preservation	No interest of childbearing, but desire of receiving fertility preservation	Catholicism	Not Sure	Yes	No	No	No	No	No	No	No	No	No	No	Neutral	Important	Important	Important	Very important
Yes	18-19 years	Gyeonggi-do	Single	High school or above (undergraduate/graduate school)	More than 5.000.000 won (3.650 US dollars approximately)	No	Never heard of the term fertility preservation	Aware of the term 'oocyte/embryo cryopreservation' and its meaning, but unable to explain to others	Never have received fertility preservation	Desire of childbearing, but no interest in receiving fertility preservation	Other/Atheism	Not Sure	Not Sure	Not Sure	Not Sure	Not Sure	Not Sure	Not Sure	Not Sure	Not Sure	Not Sure	Not Sure	Not Sure	Neutral	Neutral	Neutral	Neutral	Neutral
Yes	18-19 years	Gyeonggi-do	Single	Middle school	More than 5.000.000 won (3.650 US dollars approximately)	No	Never heard of the term fertility preservation	Aware of the term 'oocyte/embryo cryopreservation' and its meaning, but unable to explain to others	Never have received fertility preservation	Desire of childbearing, but no interest in receiving fertility preservation	Other/Atheism	No	Yes	Not Sure	No	Not Sure	Not Sure	No	No	Not Sure	Yes	Not Sure	No	Important	Important	Important	Very important	Important
Yes	20-29 years	Seoul	Single	High school or above (undergraduate/graduate school)	Less than 5.000.000 won (3.650 US dollars approximately)	No	Aware of the term 'fertility preservation' and its meaning, but unable to explain to others	Aware of the term 'oocyte/embryo cryopreservation' and its meaning, but unable to explain to others	Never have received fertility preservation	Desire of childbearing, but no interest in receiving fertility preservation	Other/Atheism	Yes	Yes	Not Sure	Yes	Yes	Yes	Not Sure	No	Not Sure	Yes	No	No	Important	Very important	Important	Very important	Very important
Yes	20-29 years	Seoul	Single	High school or above (undergraduate/graduate school)	Less than 5.000.000 won (3.650 US dollars approximately)	No	Never heard of the term fertility preservation	Aware of the term 'oocyte/embryo cryopreservation' but unaware of its meaning	Never have received fertility preservation	Desire of childbearing and receiving fertility preservation	Other/Atheism	Not Sure	Yes	Yes	Yes	Yes	Yes	No	No	No	Yes	Not Sure	Yes	Important	Very important	Very important	Very important	Important
Yes	20-29 years	Gyeonggi-do	Single	High school or above (undergraduate/graduate school)	More than 5.000.000 won (3.650 US dollars approximately)	No	Never heard of the term fertility preservation	Aware of the term 'oocyte/embryo cryopreservation' and its meaning, but unable to explain to others	Never have received fertility preservation	No interest of childbearing or receiving fertility preservation	Other/Atheism	Yes	Not Sure	Yes	No	Not Sure	Yes	No	No	No	Yes	Not Sure	No	Very important	Important	Very important	Important	Important
Yes	20-29 years	Seoul	Single	High school or above (undergraduate/graduate school)	More than 5.000.000 won (3.650 US dollars approximately)	No	Aware of the term 'fertility preservation' and its meaning, but unable to explain to others	Aware of the term 'oocyte/embryo cryopreservation' and its meaning, but unable to explain to others	Never have received fertility preservation	Desire of childbearing, but no interest in receiving fertility preservation	Other/Atheism	Yes	No	No	Not Sure	Not Sure	Not Sure	No	No	No	Not Sure	No	No	Important	Very important	Very important	Very important	Very important
Yes	20-29 years	Gyeonggi-do	Single	High school or above (undergraduate/graduate school)	More than 5.000.000 won (3.650 US dollars approximately)	No	Never heard of the term fertility preservation	Aware of the term 'oocyte/embryo cryopreservation' and its meaning, but unable to explain to others	Never have received fertility preservation	Desire of childbearing, but no interest in receiving fertility preservation	Other/Atheism	Not Sure	Yes	Not Sure	Not Sure	Not Sure	Yes	Not Sure	No	Not Sure	Yes	Not Sure	Not Sure	Important	Important	Important	Important	Important
Yes	18-19 years	Gyeongsangnam-do	Single	High school or above (undergraduate/graduate school)	More than 5.000.000 won (3.650 US dollars approximately)	No	Never heard of the term fertility preservation	Aware of the term 'oocyte/embryo cryopreservation', its meaning, and able to explain to others	Never have received fertility preservation	No interest of childbearing, but desire of receiving fertility preservation	Other/Atheism	Yes	Yes	Yes	Not Sure	Not Sure	Not Sure	No	No	No	Yes	Not Sure	Not Sure	Important	Neutral	Important	Very important	Very important
Yes	20-29 years	Gyeongsangnam-do	Single	High school or above (undergraduate/graduate school)	Less than 5.000.000 won (3.650 US dollars approximately)	No	Never heard of the term fertility preservation	Aware of the term 'oocyte/embryo cryopreservation' but unaware of its meaning	Never have received fertility preservation	No interest of childbearing or receiving fertility preservation	Other/Atheism	Not Sure	Yes	Yes	Yes	Yes	Yes	Not Sure	Not Sure	Not Sure	Yes	Not Sure	No	Very important	Very important	Important	Very important	Very important
Yes	20-29 years	Gyeonggi-do	Single	High school or above (undergraduate/graduate school)	Less than 5.000.000 won (3.650 US dollars approximately)	No	Never heard of the term fertility preservation	Aware of the term 'oocyte/embryo cryopreservation' but unaware of its meaning	Never have received fertility preservation	No interest of childbearing, but desire of receiving fertility preservation	Other/Atheism	Not Sure	Yes	Yes	Not Sure	Not Sure	Not Sure	Not Sure	Not Sure	Not Sure	Not Sure	Not Sure	Not Sure	Important	Important	Important	Important	Important
Yes	20-29 years	Chungcheongnam-do	Divorced/Widowed	High school or above (undergraduate/graduate school)	Less than 5.000.000 won (3.650 US dollars approximately)	Yes	Never heard of the term fertility preservation	Aware of the term 'oocyte/embryo cryopreservation' and its meaning, but unable to explain to others	Never have received fertility preservation	Desire of childbearing, but no interest in receiving fertility preservation	Other/Atheism	Not Sure	Yes	Yes	Not Sure	Yes	Yes	No	No	No	Yes	Not Sure	Not Sure	Very important	Important	Very important	Very important	Important
Yes	20-29 years	Gyeongsangnam-do	Single	High school or above (undergraduate/graduate school)	Less than 5.000.000 won (3.650 US dollars approximately)	No	Never heard of the term fertility preservation	Aware of the term 'oocyte/embryo cryopreservation' but unaware of its meaning	Never have received fertility preservation	No interest of childbearing, but desire of receiving fertility preservation	Christianity	Yes	Yes	Not Sure	No	No	Not Sure	Yes	Not Sure	Yes	Not Sure	No	Yes	Important	Neutral	Not important	Important	Very important
Yes	20-29 years	Jeollanam-do	Single	High school or above (undergraduate/graduate school)	More than 5.000.000 won (3.650 US dollars approximately)	No	Aware of the term 'fertility preservation' and its meaning, but unable to explain to others	Aware of the term 'oocyte/embryo cryopreservation' but unaware of its meaning	Never have received fertility preservation	No interest of childbearing or receiving fertility preservation	Other/Atheism	Not Sure	Not Sure	Not Sure	Not Sure	Not Sure	Not Sure	Not Sure	Not Sure	Not Sure	Not Sure	Not Sure	Not Sure	Very important	Very important	Important	Very important	Neutral
Yes	20-29 years	Gyeongsangnam-do	Single	High school or above (undergraduate/graduate school)	More than 5.000.000 won (3.650 US dollars approximately)	No	Never heard of the term fertility preservation	Aware of the term 'oocyte/embryo cryopreservation' and its meaning, but unable to explain to others	Never have received fertility preservation	No interest of childbearing or receiving fertility preservation	Other/Atheism	Yes	Yes	No	Not Sure	Yes	Yes	No	No	No	Yes	Not Sure	No	Important	Very important	Important	Very important	Very important
Yes	20-29 years	Busan	Single	High school or above (undergraduate/graduate school)	Less than 5.000.000 won (3.650 US dollars approximately)	No	Never heard of the term fertility preservation	Aware of the term 'oocyte/embryo cryopreservation' but unaware of its meaning	Never have received fertility preservation	Desire of childbearing, but no interest in receiving fertility preservation	Other/Atheism	Yes	Yes	Yes	Not Sure	Yes	No	No	No	No	Yes	Not Sure	Yes	Important	Very important	Very important	Very important	Neutral
Yes	20-29 years	Gyeonggi-do	Single	High school or above (undergraduate/graduate school)	More than 5.000.000 won (3.650 US dollars approximately)	No	Never heard of the term fertility preservation	Aware of the term 'oocyte/embryo cryopreservation' and its meaning, but unable to explain to others	Never have received fertility preservation	No interest of childbearing or receiving fertility preservation	Other/Atheism	Yes	Not Sure	Not Sure	Not Sure	Not Sure	Not Sure	Not Sure	Not Sure	Not Sure	Yes	Not Sure	Not Sure	Important	Important	Important	Important	Important
Yes	20-29 years	Jeollanam-do	Single	High school or above (undergraduate/graduate school)	Less than 5.000.000 won (3.650 US dollars approximately)	No	Never heard of the term fertility preservation	Never heard of the term 'oocyte/embryo cryopreservation'	Never have received fertility preservation	Desire of childbearing, but no interest in receiving fertility preservation	Other/Atheism	Not Sure	Not Sure	Not Sure	Not Sure	Not Sure	Not Sure	Not Sure	No	Not Sure	Yes	Not Sure	Not Sure	Neutral	Neutral	Important	Neutral	Neutral
Yes	18-19 years	Jeju-do	Single	Middle school	More than 5.000.000 won (3.650 US dollars approximately)	No	Never heard of the term fertility preservation	Aware of the term 'oocyte/embryo cryopreservation' but unaware of its meaning	Never have received fertility preservation	No interest of childbearing or receiving fertility preservation	Other/Atheism	Not Sure	Not Sure	Yes	No	Not Sure	Yes	Yes	No	No	Yes	No	No	Neutral	Very important	Not important	Very important	Important
Yes	20-29 years	Gyeonggi-do	Single	High school or above (undergraduate/graduate school)	Less than 5.000.000 won (3.650 US dollars approximately)	No	Aware of the term ‘fertility preservation’ but unware of its meaning	Aware of the term 'oocyte/embryo cryopreservation' and its meaning, but unable to explain to others	Never have received fertility preservation	No interest of childbearing or receiving fertility preservation	Other/Atheism	Not Sure	No	Yes	Not Sure	Not Sure	Not Sure	Not Sure	Not Sure	Not Sure	Not Sure	Not Sure	Not Sure	Very important	Very important	Very important	Very important	Very important
Yes	20-29 years	Gyeonggi-do	Single	High school or above (undergraduate/graduate school)	More than 5.000.000 won (3.650 US dollars approximately)	No	Never heard of the term fertility preservation	Aware of the term 'oocyte/embryo cryopreservation' and its meaning, but unable to explain to others	Never have received fertility preservation	Desire of childbearing, but no interest in receiving fertility preservation	Other/Atheism	Not Sure	Not Sure	Not Sure	Yes	Not Sure	Not Sure	Not Sure	No	Not Sure	Yes	Not Sure	Not Sure	Important	Very important	Important	Important	Not important
Yes	20-29 years	Gyeonggi-do	Single	High school or above (undergraduate/graduate school)	Less than 5.000.000 won (3.650 US dollars approximately)	No	Aware of the term 'fertility preservation' and its meaning, but unable to explain to others	Aware of the term 'oocyte/embryo cryopreservation' and its meaning, but unable to explain to others	Never have received fertility preservation	No interest of childbearing, but desire of receiving fertility preservation	Buddhism	Not Sure	Yes	Yes	Yes	Not Sure	No	No	No	No	Yes	Not Sure	Not Sure	Important	Important	Important	Neutral	Important
Yes	20-29 years	Jeollabuk-do	Single	High school or above (undergraduate/graduate school)	More than 5.000.000 won (3.650 US dollars approximately)	No	Aware of the term 'fertility preservation' and its meaning, but unable to explain to others	Aware of the term 'oocyte/embryo cryopreservation', its meaning, and able to explain to others	Never have received fertility preservation	Desire of childbearing, but no interest in receiving fertility preservation	Christianity	Yes	Not Sure	Yes	Not Sure	Yes	Yes	No	No	No	Yes	No	No	Important	Important	Neutral	Important	Neutral
Yes	20-29 years	Seoul	Single	High school or above (undergraduate/graduate school)	Less than 5.000.000 won (3.650 US dollars approximately)	No	Aware of the term ‘fertility preservation’ but unware of its meaning	Aware of the term 'oocyte/embryo cryopreservation' and its meaning, but unable to explain to others	Never have received fertility preservation	Desire of childbearing, but no interest in receiving fertility preservation	Other/Atheism	Not Sure	Not Sure	Yes	Not Sure	Not Sure	Yes	Not Sure	No	Not Sure	Yes	Not Sure	No	Neutral	Very important	Important	Important	Very important
Yes	20-29 years	Daegu	Single	High school or above (undergraduate/graduate school)	Less than 5.000.000 won (3.650 US dollars approximately)	No	Never heard of the term fertility preservation	Aware of the term 'oocyte/embryo cryopreservation' but unaware of its meaning	Never have received fertility preservation	Desire of childbearing, but no interest in receiving fertility preservation	Other/Atheism	Yes	Yes	No	No	No	Yes	No	Yes	No	No	No	Yes	Important	Neutral	Important	Important	Important
Yes	20-29 years	Incheon	Married/Partnered	High school or above (undergraduate/graduate school)	Less than 5.000.000 won (3.650 US dollars approximately)	No	Never heard of the term fertility preservation	Aware of the term 'oocyte/embryo cryopreservation' and its meaning, but unable to explain to others	Never have received fertility preservation	Desire of childbearing, but no interest in receiving fertility preservation	Other/Atheism	Not Sure	Not Sure	Not Sure	Yes	Yes	Yes	No	No	No	Yes	Not Sure	No	Very important	Very important	Very important	Very important	Very important
Yes	20-29 years	Chungcheongnam-do	Married/Partnered	High school or above (undergraduate/graduate school)	Less than 5.000.000 won (3.650 US dollars approximately)	No	Aware of the term ‘fertility preservation’ but unware of its meaning	Aware of the term 'oocyte/embryo cryopreservation' and its meaning, but unable to explain to others	Never have received fertility preservation	Desire of childbearing, but no interest in receiving fertility preservation	Other/Atheism	No	Not Sure	Yes	Yes	Yes	No	No	No	No	Yes	No	No	Very important	Very important	Important	Very important	Very important
Yes	20-29 years	Incheon	Single	High school or above (undergraduate/graduate school)	Less than 5.000.000 won (3.650 US dollars approximately)	No	Aware of the term ‘fertility preservation’ but unware of its meaning	Aware of the term 'oocyte/embryo cryopreservation', its meaning, and able to explain to others	Never have received fertility preservation	Desire of childbearing, but no interest in receiving fertility preservation	Other/Atheism	Yes	Not Sure	Yes	Not Sure	Not Sure	Not Sure	No	No	No	Yes	Not Sure	Yes	Very important	Very important	Very important	Very important	Very important
Yes	20-29 years	Gyeonggi-do	Single	High school or above (undergraduate/graduate school)	More than 5.000.000 won (3.650 US dollars approximately)	No	Never heard of the term fertility preservation	Aware of the term 'oocyte/embryo cryopreservation' and its meaning, but unable to explain to others	Never have received fertility preservation	No interest of childbearing or receiving fertility preservation	Catholicism	Yes	No	No	Yes	No	Yes	No	No	No	No	No	No	Important	Very important	Very important	Very important	Important
Yes	20-29 years	Seoul	Single	High school or above (undergraduate/graduate school)	Less than 5.000.000 won (3.650 US dollars approximately)	No	Aware of the term 'fertility preservation' and its meaning, but unable to explain to others	Aware of the term 'oocyte/embryo cryopreservation' and its meaning, but unable to explain to others	Never have received fertility preservation	No interest of childbearing or receiving fertility preservation	Other/Atheism	Yes	Yes	Yes	Yes	Not Sure	Yes	No	No	No	Yes	Not Sure	Not Sure	Important	Very important	Very important	Very important	Very important
Yes	20-29 years	Seoul	Single	High school or above (undergraduate/graduate school)	More than 5.000.000 won (3.650 US dollars approximately)	No	Aware of the term 'fertility preservation' and its meaning, but unable to explain to others	Aware of the term 'oocyte/embryo cryopreservation', its meaning, and able to explain to others	Never have received fertility preservation	No interest of childbearing or receiving fertility preservation	Other/Atheism	Yes	Yes	Not Sure	Not Sure	Yes	Not Sure	Not Sure	No	No	Yes	No	Not Sure	Very important	Very important	Very important	Very important	Very important
Yes	20-29 years	Seoul	Single	High school or above (undergraduate/graduate school)	More than 5.000.000 won (3.650 US dollars approximately)	No	Aware of the term 'fertility preservation' and its meaning, but unable to explain to others	Aware of the term 'oocyte/embryo cryopreservation', its meaning, and able to explain to others	Never have received fertility preservation	No interest of childbearing, but desire of receiving fertility preservation	Buddhism	Not Sure	Not Sure	No	Yes	Yes	No	No	No	No	Yes	Yes	No	Important	Neutral	Neutral	Important	Neutral
Yes	20-29 years	Gyeonggi-do	Single	High school or above (undergraduate/graduate school)	Less than 5.000.000 won (3.650 US dollars approximately)	No	Aware of the term ‘fertility preservation’ but unware of its meaning	Aware of the term 'oocyte/embryo cryopreservation' and its meaning, but unable to explain to others	Never have received fertility preservation	No interest of childbearing, but desire of receiving fertility preservation	Other/Atheism	Yes	Not Sure	Yes	Not Sure	Not Sure	Yes	Not Sure	No	Not Sure	Yes	Not Sure	Not Sure	Very important	Important	Important	Important	Important
Yes	20-29 years	Seoul	Single	High school or above (undergraduate/graduate school)	More than 5.000.000 won (3.650 US dollars approximately)	No	Never heard of the term fertility preservation	Aware of the term 'oocyte/embryo cryopreservation' and its meaning, but unable to explain to others	Never have received fertility preservation	No interest of childbearing or receiving fertility preservation	Other/Atheism	Not Sure	Not Sure	Yes	Not Sure	Not Sure	Yes	No	No	No	Yes	No	No	Very important	Very important	Very important	Very important	Important
Yes	20-29 years	Seoul	Single	High school or above (undergraduate/graduate school)	More than 5.000.000 won (3.650 US dollars approximately)	No	Aware of the term ‘fertility preservation’ but unware of its meaning	Aware of the term 'oocyte/embryo cryopreservation', its meaning, and able to explain to others	Never have received fertility preservation	Desire of childbearing and receiving fertility preservation	Christianity	Not Sure	Yes	Yes	Yes	Yes	Yes	No	No	No	Yes	Not Sure	No	Very important	Important	Important	Important	Very important
Yes	20-29 years	Gyeonggi-do	Single	High school or above (undergraduate/graduate school)	Less than 5.000.000 won (3.650 US dollars approximately)	No	Never heard of the term fertility preservation	Aware of the term 'oocyte/embryo cryopreservation' and its meaning, but unable to explain to others	Never have received fertility preservation	No interest of childbearing or receiving fertility preservation	Christianity	Yes	Yes	Yes	Not Sure	Not Sure	Not Sure	Not Sure	Not Sure	Not Sure	Yes	Not Sure	Not Sure	Very important	Important	Very important	Very important	Very important
Yes	20-29 years	Gyeonggi-do	Single	High school or above (undergraduate/graduate school)	Less than 5.000.000 won (3.650 US dollars approximately)	No	Never heard of the term fertility preservation	Aware of the term 'oocyte/embryo cryopreservation', its meaning, and able to explain to others	Never have received fertility preservation	Desire of childbearing, but no interest in receiving fertility preservation	Other/Atheism	Yes	Yes	Yes	Yes	Yes	Yes	No	No	No	Yes	No	No	Important	Important	Important	Very important	Very important
Yes	20-29 years	Seoul	Single	High school or above (undergraduate/graduate school)	Less than 5.000.000 won (3.650 US dollars approximately)	No	Never heard of the term fertility preservation	Aware of the term 'oocyte/embryo cryopreservation' and its meaning, but unable to explain to others	Never have received fertility preservation	No interest of childbearing or receiving fertility preservation	Other/Atheism	Not Sure	Not Sure	Yes	Yes	Yes	Yes	Yes	No	No	Yes	Not Sure	Yes	Important	Very important	Very important	Very important	Very important
Yes	20-29 years	Daegu	Single	High school or above (undergraduate/graduate school)	Less than 5.000.000 won (3.650 US dollars approximately)	No	Never heard of the term fertility preservation	Aware of the term 'oocyte/embryo cryopreservation' and its meaning, but unable to explain to others	Never have received fertility preservation	No interest of childbearing, but desire of receiving fertility preservation	Other/Atheism	Yes	Yes	Yes	Yes	Yes	Yes	No	No	No	Yes	No	No	Neutral	Very important	Important	Very important	Important
Yes	20-29 years	Gyeonggi-do	Single	High school or above (undergraduate/graduate school)	More than 5.000.000 won (3.650 US dollars approximately)	No	Never heard of the term fertility preservation	Aware of the term 'oocyte/embryo cryopreservation' but unaware of its meaning	Never have received fertility preservation	No interest of childbearing or receiving fertility preservation	Other/Atheism	Not Sure	No	No	No	No	Yes	No	No	No	Yes	No	Not Sure	Neutral	Important	Important	Very important	Important
Yes	20-29 years	Chungcheongbuk-do	Single	High school or above (undergraduate/graduate school)	More than 5.000.000 won (3.650 US dollars approximately)	No	Aware of the term 'fertility preservation' and its meaning, but unable to explain to others	Aware of the term 'oocyte/embryo cryopreservation' and its meaning, but unable to explain to others	Never have received fertility preservation	Desire of childbearing and receiving fertility preservation	Buddhism	Yes	Yes	Yes	Not Sure	Yes	No	No	No	No	Yes	Not Sure	No	Very important	Very important	Important	Very important	Very important
Yes	20-29 years	Gyeonggi-do	Married/Partnered	High school or above (undergraduate/graduate school)	Less than 5.000.000 won (3.650 US dollars approximately)	Yes	Never heard of the term fertility preservation	Aware of the term 'oocyte/embryo cryopreservation' and its meaning, but unable to explain to others	Never have received fertility preservation	Desire of childbearing, but no interest in receiving fertility preservation	Other/Atheism	Yes	Not Sure	Yes	Not Sure	Yes	Yes	Not Sure	Not Sure	Not Sure	Yes	Not Sure	Not Sure	Important	Important	Neutral	Important	Important
Yes	20-29 years	Seoul	Married/Partnered	High school or above (undergraduate/graduate school)	More than 5.000.000 won (3.650 US dollars approximately)	No	Never heard of the term fertility preservation	Aware of the term 'oocyte/embryo cryopreservation' and its meaning, but unable to explain to others	Never have received fertility preservation	Desire of childbearing and receiving fertility preservation	Other/Atheism	No	No	Yes	Yes	Yes	Yes	No	Not Sure	Not Sure	Yes	Not Sure	No	Important	Important	Very important	Very important	Neutral
Yes	18-19 years	Gyeongsangnam-do	Single	High school or above (undergraduate/graduate school)	Less than 5.000.000 won (3.650 US dollars approximately)	No	Aware of the term 'fertility preservation' and its meaning, but unable to explain to others	Aware of the term 'oocyte/embryo cryopreservation' but unaware of its meaning	Never have received fertility preservation	No interest of childbearing or receiving fertility preservation	Other/Atheism	Not Sure	Yes	Not Sure	Yes	Not Sure	No	No	No	Not Sure	Yes	Not Sure	Yes	Very important	Important	Important	Very important	Very important
Yes	20-29 years	Gyeonggi-do	Married/Partnered	High school or above (undergraduate/graduate school)	More than 5.000.000 won (3.650 US dollars approximately)	Yes	Never heard of the term fertility preservation	Aware of the term 'oocyte/embryo cryopreservation' and its meaning, but unable to explain to others	Never have received fertility preservation	No interest of childbearing or receiving fertility preservation	Other/Atheism	Yes	Yes	Yes	Yes	Yes	Yes	Not Sure	Not Sure	Not Sure	Yes	No	Not Sure	Very important	Very important	Very important	Very important	Very important
Yes	20-29 years	Jeollabuk-do	Married/Partnered	High school or above (undergraduate/graduate school)	Less than 5.000.000 won (3.650 US dollars approximately)	Yes	Never heard of the term fertility preservation	Never heard of the term 'oocyte/embryo cryopreservation'	Never have received fertility preservation	No interest of childbearing or receiving fertility preservation	Other/Atheism	No	Yes	Yes	No	Not Sure	No	No	No	No	Not Sure	Not Sure	No	Very important	Important	Neutral	Neutral	Neutral
Yes	20-29 years	Incheon	Married/Partnered	High school or above (undergraduate/graduate school)	More than 5.000.000 won (3.650 US dollars approximately)	Yes	Never heard of the term fertility preservation	Aware of the term 'oocyte/embryo cryopreservation' and its meaning, but unable to explain to others	Never have received fertility preservation	Desire of childbearing, but no interest in receiving fertility preservation	Other/Atheism	Not Sure	Yes	No	No	Yes	Yes	Not Sure	Not Sure	No	Yes	No	No	Very important	Very important	Neutral	Important	Important
Yes	20-29 years	Gyeongsangnam-do	Married/Partnered	High school or above (undergraduate/graduate school)	Less than 5.000.000 won (3.650 US dollars approximately)	No	Aware of the term 'fertility preservation' and its meaning, but unable to explain to others	Aware of the term 'oocyte/embryo cryopreservation' and its meaning, but unable to explain to others	Unknown/Unable to remember	Desire of childbearing and receiving fertility preservation	Other/Atheism	Yes	Yes	Yes	Not Sure	Not Sure	Yes	No	No	No	Yes	Not Sure	No	Very important	Very important	Very important	Very important	Very important
Yes	20-29 years	Gwang-ju	Married/Partnered	High school or above (undergraduate/graduate school)	More than 5.000.000 won (3.650 US dollars approximately)	No	Aware of the term 'fertility preservation' and its meaning, but unable to explain to others	Aware of the term 'oocyte/embryo cryopreservation' and its meaning, but unable to explain to others	Never have received fertility preservation	Desire of childbearing, but no interest in receiving fertility preservation	Other/Atheism	Yes	Yes	Yes	Yes	Yes	Yes	Not Sure	Not Sure	No	Yes	Yes	No	Very important	Very important	Very important	Very important	Important
Yes	20-29 years	Incheon	Married/Partnered	High school or above (undergraduate/graduate school)	Less than 5.000.000 won (3.650 US dollars approximately)	No	Never heard of the term fertility preservation	Aware of the term 'oocyte/embryo cryopreservation' and its meaning, but unable to explain to others	Never have received fertility preservation	Desire of childbearing, but no interest in receiving fertility preservation	Other/Atheism	Yes	Yes	Yes	Not Sure	Not Sure	Yes	No	No	Not Sure	Yes	Not Sure	Not Sure	Very important	Important	Important	Important	Important
Yes	20-29 years	Gyeonggi-do	Married/Partnered	High school or above (undergraduate/graduate school)	More than 5.000.000 won (3.650 US dollars approximately)	No	Never heard of the term fertility preservation	Aware of the term 'oocyte/embryo cryopreservation', its meaning, and able to explain to others	Never have received fertility preservation	Desire of childbearing, but no interest in receiving fertility preservation	Christianity	Not Sure	Not Sure	Not Sure	Not Sure	Not Sure	Not Sure	No	Not Sure	No	No	Not Sure	Not Sure	Important	Important	Very important	Very important	Important
Yes	20-29 years	Daegu	Married/Partnered	High school or above (undergraduate/graduate school)	More than 5.000.000 won (3.650 US dollars approximately)	No	Aware of the term ‘fertility preservation’ but unware of its meaning	Aware of the term 'oocyte/embryo cryopreservation' and its meaning, but unable to explain to others	Never have received fertility preservation	Desire of childbearing, but no interest in receiving fertility preservation	Other/Atheism	No	Yes	Yes	Not Sure	Yes	No	No	No	No	Yes	Yes	Yes	Very important	Important	Very important	Very important	Very important
Yes	20-29 years	Gyeonggi-do	Married/Partnered	High school or above (undergraduate/graduate school)	More than 5.000.000 won (3.650 US dollars approximately)	No	Never heard of the term fertility preservation	Aware of the term 'oocyte/embryo cryopreservation', its meaning, and able to explain to others	Never have received fertility preservation	Desire of childbearing, but no interest in receiving fertility preservation	Other/Atheism	Yes	No	Not Sure	No	Yes	Yes	No	No	Not Sure	Yes	No	No	Important	Very important	Important	Important	Neutral
Yes	20-29 years	Gyeonggi-do	Married/Partnered	High school or above (undergraduate/graduate school)	Less than 5.000.000 won (3.650 US dollars approximately)	Yes	Never heard of the term fertility preservation	Aware of the term 'oocyte/embryo cryopreservation' and its meaning, but unable to explain to others	Never have received fertility preservation	Desire of childbearing, but no interest in receiving fertility preservation	Buddhism	No	No	Not Sure	No	Not Sure	No	No	Not Sure	Not Sure	No	No	No	Neutral	Very important	Important	Important	Important
Yes	20-29 years	Chungcheongnam-do	Married/Partnered	High school or above (undergraduate/graduate school)	More than 5.000.000 won (3.650 US dollars approximately)	No	Aware of the term 'fertility preservation' and its meaning, but unable to explain to others	Aware of the term 'oocyte/embryo cryopreservation' and its meaning, but unable to explain to others	Never have received fertility preservation	Desire of childbearing, but no interest in receiving fertility preservation	Christianity	Not Sure	Yes	Yes	Not Sure	Yes	Yes	No	No	No	Yes	Not Sure	Yes	Important	Important	Neutral	Important	Neutral
Yes	20-29 years	Gyeongsangnam-do	Married/Partnered	High school or above (undergraduate/graduate school)	Less than 5.000.000 won (3.650 US dollars approximately)	Yes	Never heard of the term fertility preservation	Aware of the term 'oocyte/embryo cryopreservation' and its meaning, but unable to explain to others	Never have received fertility preservation	No interest of childbearing or receiving fertility preservation	Other/Atheism	Not Sure	Not Sure	Not Sure	Not Sure	Not Sure	Not Sure	Not Sure	No	Yes	Yes	Not Sure	Not Sure	Important	Important	Important	Important	Important
Yes	20-29 years	Incheon	Married/Partnered	High school or above (undergraduate/graduate school)	More than 5.000.000 won (3.650 US dollars approximately)	Yes	Aware of the term 'fertility preservation' and its meaning, but unable to explain to others	Aware of the term 'oocyte/embryo cryopreservation' and its meaning, but unable to explain to others	Never have received fertility preservation	Desire of childbearing and receiving fertility preservation	Other/Atheism	Yes	Yes	Yes	Yes	Yes	Yes	Not Sure	Not Sure	No	Not Sure	Not Sure	Not Sure	Important	Very important	Neutral	Important	Important
Yes	20-29 years	Incheon	Married/Partnered	High school or above (undergraduate/graduate school)	Less than 5.000.000 won (3.650 US dollars approximately)	Yes	Never heard of the term fertility preservation	Aware of the term 'oocyte/embryo cryopreservation' and its meaning, but unable to explain to others	Never have received fertility preservation	Desire of childbearing, but no interest in receiving fertility preservation	Other/Atheism	Not Sure	Yes	Not Sure	No	Not Sure	Yes	No	Not Sure	Not Sure	Yes	No	Not Sure	Important	Very important	Very important	Very important	Important
Yes	20-29 years	Gyeonggi-do	Married/Partnered	High school or above (undergraduate/graduate school)	Less than 5.000.000 won (3.650 US dollars approximately)	No	Never heard of the term fertility preservation	Aware of the term 'oocyte/embryo cryopreservation' and its meaning, but unable to explain to others	Never have received fertility preservation	Desire of childbearing, but no interest in receiving fertility preservation	Other/Atheism	Not Sure	Not Sure	Not Sure	Not Sure	Not Sure	Yes	No	Not Sure	No	Yes	Not Sure	No	Important	Important	Important	Important	Important
Yes	20-29 years	Seoul	Married/Partnered	High school or above (undergraduate/graduate school)	More than 5.000.000 won (3.650 US dollars approximately)	No	Never heard of the term fertility preservation	Never heard of the term 'oocyte/embryo cryopreservation'	Never have received fertility preservation	Desire of childbearing, but no interest in receiving fertility preservation	Christianity	Not Sure	Yes	Not Sure	Not Sure	Not Sure	Not Sure	Not Sure	Not Sure	Not Sure	Yes	Not Sure	Yes	Very important	Very important	Very important	Very important	Important
Yes	20-29 years	Gyeonggi-do	Married/Partnered	High school or above (undergraduate/graduate school)	Less than 5.000.000 won (3.650 US dollars approximately)	No	Aware of the term 'fertility preservation' and its meaning, but unable to explain to others	Aware of the term 'oocyte/embryo cryopreservation' and its meaning, but unable to explain to others	Never have received fertility preservation	Desire of childbearing, but no interest in receiving fertility preservation	Christianity	Yes	Yes	Not Sure	Yes	Not Sure	Yes	Not Sure	Not Sure	Not Sure	Yes	Not Sure	Yes	Important	Important	Important	Important	Very important
Yes	20-29 years	Ulsan	Married/Partnered	High school or above (undergraduate/graduate school)	More than 5.000.000 won (3.650 US dollars approximately)	No	Never heard of the term fertility preservation	Aware of the term 'oocyte/embryo cryopreservation' and its meaning, but unable to explain to others	Never have received fertility preservation	No interest of childbearing or receiving fertility preservation	Other/Atheism	No	Yes	No	No	No	Yes	No	No	No	No	No	No	Very important	Important	Neutral	Very important	Not important
Yes	20-29 years	Gyeonggi-do	Married/Partnered	High school or above (undergraduate/graduate school)	Less than 5.000.000 won (3.650 US dollars approximately)	Yes	Never heard of the term fertility preservation	Aware of the term 'oocyte/embryo cryopreservation' and its meaning, but unable to explain to others	Never have received fertility preservation	Desire of childbearing and receiving fertility preservation	Other/Atheism	Not Sure	Not Sure	Yes	Yes	No	No	Yes	No	No	Yes	No	Yes	Neutral	Neutral	Important	Not important	Important
Yes	20-29 years	Ulsan	Married/Partnered	High school or above (undergraduate/graduate school)	Less than 5.000.000 won (3.650 US dollars approximately)	No	Never heard of the term fertility preservation	Never heard of the term 'oocyte/embryo cryopreservation'	Never have received fertility preservation	Desire of childbearing, but no interest in receiving fertility preservation	Christianity	Yes	Yes	Not Sure	Yes	Not Sure	Not Sure	Not Sure	No	Not Sure	Yes	Not Sure	Not Sure	Important	Very important	Important	Important	Important
Yes	20-29 years	Gangwon-do	Married/Partnered	High school or above (undergraduate/graduate school)	More than 5.000.000 won (3.650 US dollars approximately)	No	Never heard of the term fertility preservation	Aware of the term 'oocyte/embryo cryopreservation' and its meaning, but unable to explain to others	Never have received fertility preservation	Desire of childbearing and receiving fertility preservation	Catholicism	Yes	Yes	Yes	Yes	Yes	Yes	No	Yes	No	Yes	No	Yes	Very important	Very important	Very important	Very important	Very important
Yes	20-29 years	Jeollanam-do	Married/Partnered	High school or above (undergraduate/graduate school)	Less than 5.000.000 won (3.650 US dollars approximately)	No	Aware of the term ‘fertility preservation’ but unware of its meaning	Never heard of the term 'oocyte/embryo cryopreservation'	Never have received fertility preservation	Desire of childbearing, but no interest in receiving fertility preservation	Other/Atheism	Yes	Yes	Yes	Yes	Yes	Yes	Yes	Yes	Yes	Yes	Yes	Yes	Very important	Very important	Important	Neutral	Not important
Yes	20-29 years	Gyeongsangbuk-do	Married/Partnered	High school or above (undergraduate/graduate school)	Less than 5.000.000 won (3.650 US dollars approximately)	Yes	Never heard of the term fertility preservation	Aware of the term 'oocyte/embryo cryopreservation' and its meaning, but unable to explain to others	Never have received fertility preservation	No interest of childbearing or receiving fertility preservation	Other/Atheism	Yes	Yes	Not Sure	Not Sure	Not Sure	Not Sure	Not Sure	No	No	Not Sure	Not Sure	Yes	Important	Important	Important	Important	Very important
Yes	20-29 years	Daegu	Married/Partnered	High school or above (undergraduate/graduate school)	More than 5.000.000 won (3.650 US dollars approximately)	Yes	Never heard of the term fertility preservation	Aware of the term 'oocyte/embryo cryopreservation' and its meaning, but unable to explain to others	Never have received fertility preservation	Desire of childbearing, but no interest in receiving fertility preservation	Other/Atheism	Yes	Yes	Yes	No	No	No	Not Sure	No	No	Yes	Not Sure	Not Sure	Important	Important	Very important	Important	Important
Yes	20-29 years	Daegu	Married/Partnered	High school or above (undergraduate/graduate school)	More than 5.000.000 won (3.650 US dollars approximately)	No	Never heard of the term fertility preservation	Aware of the term 'oocyte/embryo cryopreservation' and its meaning, but unable to explain to others	Never have received fertility preservation	Desire of childbearing, but no interest in receiving fertility preservation	Other/Atheism	Yes	Yes	Yes	Yes	Yes	Yes	Not Sure	No	Not Sure	Yes	No	Not Sure	Very important	Very important	Important	Very important	Neutral
Yes	20-29 years	Seoul	Married/Partnered	High school or above (undergraduate/graduate school)	More than 5.000.000 won (3.650 US dollars approximately)	Yes	Never heard of the term fertility preservation	Aware of the term 'oocyte/embryo cryopreservation' and its meaning, but unable to explain to others	Have received oocyte cryopreservation	No interest of childbearing, but desire of receiving fertility preservation	Other/Atheism	No	No	No	Yes	No	Yes	Yes	No	Yes	No	No	Yes	Important	Important	Important	Neutral	Important
Yes	20-29 years	Gyeongsangnam-do	Married/Partnered	High school or above (undergraduate/graduate school)	Less than 5.000.000 won (3.650 US dollars approximately)	No	Never heard of the term fertility preservation	Never heard of the term 'oocyte/embryo cryopreservation'	Never have received fertility preservation	Desire of childbearing, but no interest in receiving fertility preservation	Christianity	Not Sure	Not Sure	Yes	Yes	Yes	Yes	No	No	Yes	Yes	No	Yes	Very important	Very important	Important	Important	Important
Yes	20-29 years	Gyeongsangnam-do	Married/Partnered	High school or above (undergraduate/graduate school)	More than 5.000.000 won (3.650 US dollars approximately)	Yes	Never heard of the term fertility preservation	Aware of the term 'oocyte/embryo cryopreservation' and its meaning, but unable to explain to others	Never have received fertility preservation	No interest of childbearing or receiving fertility preservation	Other/Atheism	Yes	Not Sure	Not Sure	Not Sure	Not Sure	Not Sure	Not Sure	Not Sure	Not Sure	Not Sure	Not Sure	No	Neutral	Important	Important	Important	Important
Yes	20-29 years	Seoul	Married/Partnered	High school or above (undergraduate/graduate school)	More than 5.000.000 won (3.650 US dollars approximately)	Yes	Aware of the term ‘fertility preservation’ but unware of its meaning	Aware of the term 'oocyte/embryo cryopreservation' and its meaning, but unable to explain to others	Have received ovarian tissue cryopreservation and transplant surgery	No interest of childbearing, but desire of receiving fertility preservation	Christianity	No	Yes	Yes	Not Sure	No	No	No	Yes	No	Yes	Yes	Not Sure	Very important	Neutral	Very important	Neutral	Very important
Yes	20-29 years	Sejong	Married/Partnered	High school or above (undergraduate/graduate school)	More than 5.000.000 won (3.650 US dollars approximately)	No	Never heard of the term fertility preservation	Aware of the term 'oocyte/embryo cryopreservation' and its meaning, but unable to explain to others	Never have received fertility preservation	Desire of childbearing, but no interest in receiving fertility preservation	Other/Atheism	Yes	Yes	Yes	Not Sure	Yes	Yes	No	No	No	Yes	Not Sure	No	Neutral	Very important	Very important	Very important	Very important
Yes	20-29 years	Seoul	Married/Partnered	High school or above (undergraduate/graduate school)	More than 5.000.000 won (3.650 US dollars approximately)	No	Aware of the term ‘fertility preservation’ but unware of its meaning	Never heard of the term 'oocyte/embryo cryopreservation'	Never have received fertility preservation	Desire of childbearing, but no interest in receiving fertility preservation	Christianity	Not Sure	Not Sure	Not Sure	Not Sure	Not Sure	Not Sure	Not Sure	Not Sure	Not Sure	Not Sure	Not Sure	Not Sure	Important	Very important	Important	Very important	Important
Yes	20-29 years	Seoul	Married/Partnered	High school or above (undergraduate/graduate school)	More than 5.000.000 won (3.650 US dollars approximately)	No	Never heard of the term fertility preservation	Aware of the term 'oocyte/embryo cryopreservation' and its meaning, but unable to explain to others	Never have received fertility preservation	Desire of childbearing, but no interest in receiving fertility preservation	Other/Atheism	Not Sure	Yes	Not Sure	Yes	Yes	No	No	No	No	Yes	Not Sure	Yes	Very important	Very important	Very important	Important	Very important
Yes	20-29 years	Seoul	Married/Partnered	High school or above (undergraduate/graduate school)	More than 5.000.000 won (3.650 US dollars approximately)	No	Aware of the term ‘fertility preservation’ but unware of its meaning	Aware of the term 'oocyte/embryo cryopreservation' and its meaning, but unable to explain to others	Never have received fertility preservation	Desire of childbearing and receiving fertility preservation	Catholicism	Yes	Yes	No	No	Yes	No	No	Not Sure	Not Sure	Not Sure	No	No	Important	Neutral	Neutral	Important	Important
Yes	20-29 years	Seoul	Married/Partnered	High school or above (undergraduate/graduate school)	Less than 5.000.000 won (3.650 US dollars approximately)	No	Aware of the term ‘fertility preservation’ but unware of its meaning	Aware of the term 'oocyte/embryo cryopreservation' but unaware of its meaning	Never have received fertility preservation	No interest of childbearing, but desire of receiving fertility preservation	Other/Atheism	Yes	No	No	Yes	Not Sure	No	No	Yes	No	Yes	Yes	No	Very important	Important	Important	Neutral	Important
